# Supplementary material for: Commutability assessment of new standard reference materials (SRMs) for determining serum total 25-hydroxyvitamin D using ligand binding and liquid chromatography–tandem mass spectrometry (LC–MS/MS) assays
Source: Anal Bioanal Chem. 2025 Jan 10;417(12):2539–61. doi: 10.1007/s00216-024-05699-7 (PMC12003064; doi:10.1007/s00216-024-05699-7)
Supplement: Supplementary file 3 — Supplementary file3 (XLSX 160 KB) [file 216_2024_5699_MOESM3_ESM.xlsx]

## Sheet: Reporting Template - Run Order
Sample Results
Date of Analysis
				Measured values (nmol/L); 3 significant digits
Run order	Sample Code	Vial ID 1	Vial ID 2 ( if necessary)	25(OH)D2	25(OH)D3	3-epi-25(OH)D3	25(OH)D	Comments/Explanation of Error Messages
1	DS01-1
2	DS01-2
3	DS02-1
4	DS02-2
5	SRM2969A-1
6	SRM2969A-2
7	DS03-1
8	DS03-2
9	SRM2970A-1
10	SRM2970A-2
11	DS04-1
12	DS04-2
13	DS05-1
14	DS05-2
15	SRM1949NPA-1
16	SRM1949NPA-2
17	DS06-1
18	DS06-2
19	DS07-1
20	DS07-2
21	SRM1949T1A-1
22	SRM1949T1A-2
23	DS08-1
24	DS08-2
25	DS09-1
26	DS09-2
27	SRM1949T2A-1
28	SRM1949T3A-2
29	DS10-1
30	DS10-2
31	SRM1949T3A-1
32	SRM1949T3A-2
33	DS11-1
34	DS11-2
35	DS12-1
36	DS12-2
37	SRM2969B-1
38	SRM2969B-2
39	DS13-1
40	DS13-2
41	SRM2970B-1
42	SRM2970B-2
43	DS14-1
44	DS14-2
45	DS15-1
46	DS15-2
47	SRM1949NPB-1
48	SRM1949NPB-2
49	DS16-1
50	DS16-2
51	DS17-1
52	DS17-2
53	SRM1949T1B-1
54	SRM1949T1B-2
55	DS18-1
56	DS18-2
57	DS19-1
58	DS19-2
59	SRM1949T2B-1
60	SRM1949T2B-2
61	DS20-1
62	DS20-2
63	SRM1949T3B-1
64	SRM1949T3B-2
65	DS21-1
66	DS21-2
67	DS22-1
68	DS22-2
69	SRM2969C-1
70	SRM2969C-2
71	DS23-1
72	DS23-2
73	SRM2970C-1
74	SRM2970C-2
75	DS24-1
76	DS24-2
77	DS25-1
78	DS25-2
79	SRM1949NPC-1
80	SRM1949NPC-2
81	DS26-1
82	DS26-2
83	DS27-1
84	DS27-2
85	SRM1949T1C-1
86	SRM1949T1C-2
87	DS28-1
88	DS28-2
89	DS29-1
90	DS29-2
91	SRM1949T2C-1
92	SRM1949T2C-2
93	DS30-1
94	DS30-2
95	SRM1949T3C-1
96	SRM1949T3C-2
97	DS31-1
98	DS31-2
99	DS32-1
100	DS32-2
101	SRM2969D-1
102	SRM2969D-2
103	DS33-1
104	DS33-2
105	SRM2970D-1
106	SRM2970D-2
107	DS34-1
108	DS34-2
109	DS35-1
110	DS35-2
111	SRM1949NPD-1
112	SRM1949NPD-2
113	DS36-1
114	DS36-2
115	DS37-1
116	DS37-2
117	SRM1949T1D-1
118	SRM1949T1D-2
119	DS38-1
120	DS38-2
121	DS39-1
122	DS39-2
123	SRM1949T2D-1
124	SRM1949T2-2
125	DS40-1
126	DS40-2
127	SRM1949T3D-1
128	SRM1949T3D-2
129	DS41-1
130	DS41-2
131	DS42-1
132	DS42-2
133	SRM2969E-1
134	SRM2969E-2
135	DS43-1
136	DS43-2
137	SRM2970E-1
138	SRM2970E-2
139	DS44-1
140	DS44-2
141	DS45-1
142	DS45-2
143	SRM1949NPE-1
144	SRM1949NPE-2
145	DS46-1
146	DS46-2
147	DS47-1
148	DS47-2
149	SRM1949T1E-1
150	SRM1949T1E-2
151	DS48-1
152	DS48-2
153	DS49-1
154	DS49-2
155	SRM1949T2E-1
156	SRM1949T2E-2
157	CS50-1
158	CS50-2
159	SRM1949T3E-1
160	SRM1949T3E-2

## Sheet: NIST Single Donor Samples
NIST
		25(OH)D2 (nmol/L)			25(OH)D3 (nmol/L)			Total 25(OH)D
Sample ID	Gender	Replicate 1	Replicate 2	Mean	Replicate 1	Replicate 2	Mean	Replicate 1	Replicate 2	Mean
DS01	F	137.282	137.366	137.324	11.6965	11.4988	11.5977	148.978	148.865	148.922
DS02	M	134.443	134.119	134.281	10.456	10.4977	10.4769	144.899	144.616	144.758
DS03	F	128.484	128.503	128.493	9.11759	8.89525	9.00642	137.601	137.398	137.5
DS04	F	4.43779	4.64979	4.54379	106.393	108.008	107.2	110.831	112.658	111.744
DS05	F	2.93465	2.86157	2.89811	103.994	105.307	104.65	106.928	108.169	107.548
DS06	F	0.423254	0.242544	0.332899	88.4072	87.6172	88.0122	88.8305	87.8598	88.3451
DS07	F	0.631136	0.673782	0.652459	72.0645	72.5011	72.2828	72.6956	73.1749	72.9353
DS08	F	7.73859	7.47821	7.6084	69.8332	69.6512	69.7422	77.5718	77.1294	77.3506
DS09	M	1.64887	1.66303	1.65595	14.9744	14.5646	14.7695	16.6232	16.2277	16.4254
DS10	F	0.332168	0.247534	0.289851	87.5649	90.1855	88.8752	87.8971	90.433	89.165
DS11	F	2.32592	2.70815	2.51704	87.0609	86.4827	86.7718	89.3868	89.1909	89.2888
DS12	F	0.971222	1.19405	1.08264	75.0984	84.9175	80.008	76.0697	86.1115	81.0906
DS13	M	1.71714	1.94312	1.83013	75.2006	73.7485	74.4745	76.9177	75.6916	76.3047
DS14	M	1.04743	1.08435	1.06589	52.2187	52.7255	52.4721	53.2661	53.8099	53.538
DS15	F	1.68754	1.63288	1.66021	72.2412	72.681	72.4611	73.9287	74.3139	74.1213
DS16	M	0.627135	0.585823	0.606479	65.8915	57.9391	61.9153	66.5186	58.5249	62.5218
DS17	F	1.31798	1.30599	1.31198	32.4407	32.8858	32.6633	33.7586	34.1918	33.9752
DS18	F	0.941546	1.13399	1.03777	43.0875	41.8846	42.4861	44.0291	43.0186	43.5238
DS19	M	1.40989	1.39574	1.40282	123.815	124.203	124.009	125.225	125.599	125.412
DS20	F	2.25305	2.29864	2.27585	61.7172	62.3699	62.0436	63.9703	64.6686	64.3194
DS21	M	1.44071	1.38009	1.4104	78.5553	81.1508	79.8531	79.996	82.5309	81.2635
DS22	M	0.394501	0.413299	0.4039	30.3049	30.0661	30.1855	30.6994	30.4794	30.5894
DS23	F	31.9528	32.4275	32.1901	9.84075	9.88737	9.86406	41.7936	42.3148	42.0542
DS24	M	1.22215	1.21799	1.22007	27.7044	27.9123	27.8084	28.9265	29.1303	29.0284
DS25	F	3.38232	3.4349	3.40861	71.2643	71.6363	71.4503	74.6466	75.0712	74.8589
DS26	M	0.635222	0.637301	0.636261	30.0929	28.7197	29.4063	30.7282	29.357	30.0426
DS27	M	0.457058	0.474599	0.465828	84.5393	83.8503	84.1948	84.9964	84.3249	84.6606
DS28	F	1.24156	1.29889	1.27022	51.6506	51.0234	51.337	52.8921	52.3222	52.6072
DS29	M	1.69942	1.69874	1.69908	48.8478	48.6905	48.7691	50.5472	50.3892	50.4682
DS30	M	0.359238	0.345391	0.352315	60.8135	61.3374	61.0754	61.1727	61.6827	61.4277
DS31	F	68.0517	61.091	64.5714	15.5109	14.0705	14.7907	83.5626	75.1616	79.3621
DS32	M	0.356318	0.30679	0.331554	22.1725	19.8134	20.993	22.5288	20.1202	21.3245
DS33	F	2.99405	2.83791	2.91598	59.5686	60.7729	60.1708	62.5626	63.6108	63.0867
DS34	F	86.8862	87.7158	87.301	10.3981	9.95561	10.1769	97.2843	97.6714	97.4778
DS35	M	0.641181	0.736365	0.688773	40.9949	39.8514	40.4231	41.636	40.5877	41.1119
DS36	M	1.88598	2.11992	2.00295	66.3552	64.5746	65.4649	68.2412	66.6946	67.4679
DS37	F	0.431323	0.35625	0.393787	99.6136	98.9067	99.2601	100.045	99.263	99.6539
DS38	F	0.441637	0.496643	0.46914	128.652	129.063	128.858	129.094	129.559	129.327
DS39	F	99.4608	99.3183	99.3896	12.6516	12.4086	12.5301	112.112	111.727	111.92
DS40	M	0.476624	0.501924	0.489274	59.3101	56.9218	58.116	59.7867	57.4238	58.6052
DS41	M	0.933451	0.963016	0.948233	64.1055	65.1313	64.6184	65.039	66.0944	65.5667
DS42	F	1.05759	1.02727	1.04243	49.3817	49.6052	49.4935	50.4393	50.6325	50.5359
DS43	F	1.61072	1.62825	1.61948	44.007	44.4504	44.2287	45.6177	46.0787	45.8482
DS44	M	1.21034	1.19338	1.20186	141.718	142.571	142.145	142.928	143.765	143.346
DS45	M	1.29108	1.39871	1.34489	56.9894	56.1008	56.5451	58.2805	57.4995	57.89
DS46	M	0.50139	0.505713	0.503551	61.1566	58.3579	59.7572	61.658	58.8636	60.2608
DS47	F	0.426952	0.412086	0.419519	132.705	135.641	134.173	133.132	136.053	134.592
DS48	F	0.552523	0.66947	0.610997	37.9299	37.2685	37.5992	38.4825	37.9379	38.2102
DS49	M	47.3742	47.0396	47.2069	89.902	92.4559	91.1789	137.276	139.496	138.386
DS50	F	2.11053	2.12903	2.11978	117.604	118.994	118.299	119.715	121.123	120.419

## Sheet: SRM NIST Data
		25(OH)D2		25(OH)D3		Total 25(OH)D
SRM	Position	Replicate 1	Replicate 2	Replicate 1	Replicate 2	Replicate 1	Replicate 2	Mean
SRM 2969	1	4.9	4.82	29.61	30.22	34.51	35.05	34.78
SRM 2969	2	4.84	4.9	29.58	29.99	34.42	34.89	34.655
SRM 2969	3	4.87	4.93	29.79	30.17	34.66	35.1	34.88
SRM 2969	4	4.88	4.92	30.07	29.92	34.95	34.84	34.895
SRM 2969	5	4.82	4.85	29.43	29.4	34.25	34.26	34.255
Mean								34.693
SRM 2970	1	57.79	56.77	23.74	24.31	81.53	81.08	81.305
SRM 2970	2	56.84	56.89	24.11	24.07	80.95	80.96	80.955
SRM 2970	3	56.46	56.74	24.19	23.68	80.66	80.42	80.54
SRM 2970	4	57.91	56.5	23.78	23.73	81.69	80.23	80.96
SRM 2970	5	56.76	57.35	23.6	24.17	80.36	81.53	80.945
Mean								80.941
SRM 2973	1	1.63	1.59	98.24	97.98	99.87	99.57	99.72
SRM 2973	2	1.51	1.54	97.98	99	99.49	100.54	100.015
SRM 2973	3	1.64	1.54	99	99.51	100.64	101.05	100.845
SRM 2973	4	1.66	1.68	99	98.49	100.66	100.18	100.42
SRM 2973	5	1.56	1.54	97.22	98.23	98.78	99.77	99.275
Mean								100.055
SRM 972a L1	1	1.22	1.19	73.71	73.53	74.93	74.72	74.825
SRM 972a L1	2	1.19	1.26	73.66	73.28	74.85	74.54	74.695
SRM 972a L1	3	1.17	1.14	74.32	73.89	75.49	75.03	75.26
SRM 972a L1	4	1.14	1.12	73.58	73.78	74.72	74.9	74.81
SRM 972a L1	5	1.09	1.24	74.07	73.94	75.16	75.18	75.17
Mean								74.952
SRM 1949 NP	1	0.734	0.66	63.62	61.36	64.35	62.02	63.185
SRM 1949 NP	2	0.702	0.689	62.22	61.81	62.92	62.49	62.705
SRM 1949 NP	3	0.697	0.771	61.62	61.63	62.31	62.4	62.355
Mean								62.7483
SRM 1949 T1	1	2.79	2.66	63.66	66.06	66.45	68.72	67.585
SRM 1949 T1	2	3.04	2.92	64.41	64.8	67.45	67.72	67.585
SRM 1949 T1	3	2.94	3.01	64.77	66.09	67.7	69.1	68.4
Mean								67.8567
SRM 1949 T2	1	1.23	1.43	74.39	72.28	75.62	73.71	74.665
SRM 1949 T2	2	1.23	1.43	75.97	75.44	77.2	76.87	77.035
SRM 1949 T2	3	1.25	1.16	75.54	73.57	76.79	74.73	75.76
Mean								75.82
SRM 1949 T3	1	2.31	1.89	74.91	73.08	77.22	74.98	76.1
SRM 1949 T3	2	2.49	1.96	72.4	73.23	74.89	75.19	75.04
SRM 1949 T3	3	2.35	2.23	74.75	73.61	77.1	75.84	76.47
Mean								75.87
SRM 972a L2	1	1.91	1.86	45.77	45.9	47.68	47.76	47.72
SRM 972a L2	2	1.88	1.86	45.16	45.03	47.04	46.89	46.965
SRM 972a L2	3	1.91	1.89	44.82	44.95	46.73	46.84	46.785
SRM 972a L2	4	1.91	1.91	45.1	46.07	47.01	47.98	47.495
SRM 972a L2	5	1.86	1.88	45.49	45.36	47.35	47.24	47.295
Mean								47.252

## Sheet: LCMSMS Assays
	CDC				CHROMSYSTEMS 1				CHROMSYSTEMS 2				UNIVERSITY COLLEGE CORK				HEALTH CANADA				UNIVERSITY OF LIEGE				QUEST (Chantilly VA)				UNIVERSITY OF WASHINGTON
	LC-MS/MS				LC-MS/MS				LC-MS/MS				LC-MS/MS				LC-MS/MS				LC-MS/MS				LC-MS/MS				LC-MS/MS
	Total 25(OH)D nmol/L				Total 25(OH)D nmol/L				Total 25(OH)D nmol/L				Total 25(OH)D nmol/L				Total 25(OH)D nmol/L				Total 25(OH)D nmol/L				Total 25(OH)D nmol/L				Total 25(OH)D nmol/L
Sample ID	Replicate 1	Replicate 2	Mean		Replicate 1	Replicate 2	Mean		Replicate 1	Replicate 2	Mean		Replicate 1	Replicate 2	Mean		Replicate 1	Replicate 2	Mean		Replicate 1	Replicate 2	Mean		Replicate 1	Replicate 2	Mean		Replicate 1	Replicate 2	Mean	Sample ID
DS01	146.6	154.7	150.65		160	161	160.5		140	136	138		148.151	140.235	144.193		160.785	157.631	159.208		150.88	150.69	150.785		151.017	158.51	154.763		152.081	145.44	148.76	DS01
DS02	141.8	150.7	146.25		167	166	166.5		150	147	148.5		153.051	155.691	154.371		163.108	169.172	166.14		154.965	155.616	155.29		172.012	167.798	169.905		150.705	146.642	148.674	DS02
DS03	133.33	134.25	133.79		150	148	149		114	108	111		129.18	141.273	135.226		147.215	146.303	146.759		130	137.123	133.562		145.935	154.581	150.258		134.62	139.357	136.989	DS03
DS04	114.6	113.6	114.1		116	118	117		124	128	126		115.485	113.286	114.386		113.137	118.55	115.844		106.06	110.33	108.195		103.474	113.922	108.698		90.4728	103.452	96.9625	DS04
DS05	111.569	112.073	111.821		117	122	119.5		102	102	102		104.243	121.84	113.041		115.683	111.602	113.642		98.9669	109.127	104.047		99.9518	103.076	101.514		105.094	107.143	106.118	DS05
DS06	92.3	91.2	91.75		92	88.7	90.35		86.6	87	86.8		80.772	90.876	85.824		90.565	89.768	90.1665		89.3408	88.3115	88.8262		86.2221	93.058	89.64		84.0056	83.9564	83.981	DS06
DS07	83.6	83.6	83.6		83.1	87.3	85.2		78.3	75.1	76.7		77.95	82.288	80.119		81.786	83.501	82.6435		82.7936	85.3961	84.0949		74.9559	81.3525	78.1542		77.606	75.5879	76.5969	DS07
DS08	82.3775	82.0727	82.2251		81.9	85.9	83.9		78.7	75.7	77.2		83.676	82.77	83.223		81.137	81.519	81.328		76.5035	82.4461	79.4748		89.3129	66.8835	78.0982		77.7844	74.2468	76.0156	DS08
DS09	18.5	18.2	18.35		15.5	16	15.75		13.9	15.3	14.6		19.033	16.538	17.7855		15.454	15.603	15.5285		16.1259	16.367	16.2465		15.9143	15.7004	15.8073		16.7487	16.6275	16.6881	DS09
DS10	95.1	96	95.55		95.7	98.8	97.25		95.9	92.5	94.2		97.933	99.866	98.8995		90.135	94.179	92.157		93.6175	95.4066	94.512		93.0521	84.0822	88.5672		85.7541	83.6334	84.6938	DS10
DS11	100.35	97.2735	98.8115		99.4	102	100.7		96.5	95.7	96.1		100.733	104.24	102.487		99.008	98.665	98.8365		91.6	92.2474	91.9237		82.0401	94.4291	88.2346		95.4962	91.1541	93.3251	DS11
DS12	98.3	99.3	98.8		103	102	102.5		95.6	97.1	96.35		91.262	98.74	95.001		99.945	99.681	99.813		95.13	92.8407	93.9854		81.5181	93.1359	87.327		87.5449	89.568	88.5565	DS12
DS13	81.7841	84.1	82.942		81.9	84.8	83.35		82.7	83.6	83.15		84.067	83.62	83.8435		84.311	85.07	84.6905		78.1785	77.3031	77.7408		79.1249	76.334	77.7294		77.5241	81.8354	79.6798	DS13
DS14	56.5	56.6	56.55		60.6	57.8	59.2		47.5	53.6	50.55		54.164	57.115	55.6395		56.128	57.4	56.764		52.4315	53.7027	53.0671		41.7539	50.6361	46.195		51.4111	49.9921	50.7016	DS14
DS15	76.1	74.8	75.45		73.6	74	73.8		69.9	76.9	73.4		68.897	67.876	68.3865		77.979	76.254	77.1165		71.0369	72.2263	71.6316		73.4823	72.6035	73.0429		70.5313	73.3347	71.933	DS15
DS16	60.1	57.3	58.7		63.3	59.8	61.55		57.5	55	56.25		56.606	57.455	57.0305		59.766	58.226	58.996		54.9684	54.4697	54.7191		58.1878	54.9166	56.5522		53.0801	53.5236	53.3019	DS16
DS17	37.8941	38.1244	38.0093		36.9	39.5	38.2		33.6	34.1	33.85		34.153	35.477	34.815		35.834	35.917	35.8755		34.5731	33.5442	34.0587		33.05	30.6611	31.8556		34.1081	31.6158	32.862	DS17
DS18	46.5	45.6	46.05		42.9	44.3	43.6		45.1	44.2	44.65		42.062	45.554	43.808		44.533	43.917	44.225		42.4078	42.9187	42.6633		37.6868	37.8244	37.7556		40.9989	37.1867	39.0928	DS18
DS19	133.6	125.6	129.6		137	137	137		126	126	126		130.225	126.954	128.589		130.931	134.991	132.961		128.001	121.864	124.933		123.303	112.313	117.808		119.869	127.9	123.885	DS19
DS20	67.819	68.1052	67.9621		67.5	66.6	67.05		65.2	67	66.1		68.173	65.435	66.804		66.813	67.121	66.967		66.1615	64.2747	65.2181		67.0624	58.9534	63.0079		59.5298	63.0606	61.2952	DS20
DS21	81.7	80	80.85		89.3	87	88.15		76.2	78.4	77.3		86.204	85.844	86.024		85.37	83.909	84.6395		77.4918	83.0606	80.2762		75.3021	74.8951	75.0986		76.7106	77.505	77.1078	DS21
DS22	32.5	32.9	32.7		32.3	32.4	32.35		30.2	29.4	29.8		30.211	31.309	30.76		31.939	31.67	31.8045		31.0687	29.0402	30.0545		29.3142	30.6831	29.9986		29.0257	27.1038	28.0647	DS22
DS23	43.6	44.7	44.15		47.3	45.2	46.25		45.8	44.9	45.35		46.585	43.719	45.152		46.417	46.244	46.3305		42.9136	45.3055	44.1096		43.8655	37.0399	40.4527		45.4166	40.4021	42.9093	DS23
DS24	32.1	30.8	31.45		30.7	28.8	29.75		27.8	31.1	29.45		29.495	31.143	30.319		30.159	30.398	30.2785		29.7281	29.8002	29.7642		26.0919	26.3995	26.2457		28.8697	21.3723	25.121	DS24
DS25	80.18	80.85	80.515		81.2	80.4	80.8		76.8	74.9	75.85		78.141	82.325	80.233		82.102	79.949	81.0255		74.9347	71.0297	72.9822		70.5714	64.5233	67.5473		76.591	68.3199	72.4555	DS25
DS26	31.7	31.3	31.5		31.2	32	31.6		28.4	32.7	30.55		29.323	26.162	27.7425		30.638	30.144	30.391		27.8928	27.3472	27.62		30.209	33.5235	31.8663		29.4481	29.8253	29.6367	DS26
DS27	87.3	89.9	88.6		94.8	92.7	93.75		83.2	85.5	84.35		85.126	83.125	84.1255		90.398	93.033	91.7155		87.5295	79.8857	83.7076		79.2562	76.6501	77.9532		78.8333	74.37	76.6017	DS27
DS28	57.4	57.8	57.6		61.2	59.4	60.3		59.1	55.2	57.15		59.288	52.016	55.652		59.345	58.785	59.065		53.7494	57.437	55.5932		59.061	53.8405	56.4507		55.5014	50.1089	52.8052	DS28
DS29	51.5	51.1	51.3		52.5	51.6	52.05		51.6	52.3	51.95		49.908	50.048	49.978		51.621	51.959	51.79		48.0355	48.2617	48.1486		45.5752	45.2697	45.4224		47.5706	41.4894	44.53	DS29
DS30	63.5	64.2	63.85		67.5	66	66.75		63.7	60.4	62.05		67.298	60.246	63.772		65.11	64.025	64.5675		59.0249	60.1324	59.5786		60.2905	56.0407	58.1656		59.9424	49.4875	54.715	DS30
DS31	84.1	83.8	83.95		90.6	88.7	89.65		81.8	81.8	81.8		89.06	91.126	90.093		83.24	82.128	82.684		88.9005	85.8848	87.3926		78.0611	80.9323	79.4967		80.4779	69.8647	75.1713	DS31
DS32	25.9	26.3	26.1		25.4	23.6	24.5		22.6	21.9	22.25		23.515	25.268	24.3915		23.713	24.266	23.9895		23.9808	23.2597	23.6203		25.1584	22.4627	23.8105		22.1826	21.1321	21.6574	DS32
DS33	64.97	67.51	66.24		68.4	69.7	69.05		67.1	75.2	71.15		62.491	66.19	64.3405		66.894	65.411	66.1525		65.1498	61.2698	63.2098		67.2156	61.4716	64.3436		61.937	59.4176	60.6773	DS33
DS34	107.49	100.19	103.84		117	115	116		101	106	103.5		116.863	116.953	116.908		103.984	100.615	102.299		106.425	107.255	106.84		104.74	102.558	103.649		103.347	96.4866	99.9166	DS34
DS35	44.5	45.8	45.15		48	45.8	46.9		45.6	44.9	45.25		50.864	43.661	47.2625		44.696	44.675	44.6855		45.5408	40.5902	43.0655		44.5989	41.6073	43.1031		40.893	40.9928	40.9429	DS35
DS36	75.6	75.9	75.75		77.8	78.1	77.95		78	69.8	73.9		75.626	74.278	74.952		74.952	75.195	75.0735		69.3888	69.5478	69.4683		76.3852	68.2908	72.338		67.7395	51.6527	59.6961	DS36
DS37	114.6	115.6	115.1		128	121	124.5		116	116	116		109.889	105.622	107.755		118.852	123.448	121.15		114.098	112.686	113.392		102.254	100.704	101.479		98.7924	92.0557	95.424	DS37
DS38	131.6	134.6	133.1		136	128	132		133	135	134		133.816	147.514	140.665		136.758	137.942	137.35		126.852	129.189	128.021		108.073	120.562	114.318		123.115	112.284	117.7	DS38
DS39	103.9	103.4	103.65		116	118	117		107	105	106		113.879	111.412	112.645		108.582	104.889	106.736		108.061	116.589	112.325		115.317	114.091	114.704		109.695	101.128	105.411	DS39
DS40	60.9	62	61.45		64.8	60.8	62.8		61.9	63.8	62.85		57.616	58.043	57.8295		63.816	61.374	62.595		59.8052	60.3328	60.069		54.5337	57.8218	56.1777		56.2683	56.0437	56.156	DS40
DS41	61.7	64	62.85		66.9	66.7	66.8		62.3	67.6	64.95		61.683	64.472	63.0775		65.416	64.59	65.003		61.8486	65.7294	63.789		58.4317	53.773	56.1024		61.0488	61.9173	61.4831	DS41
DS42	48.6	50.1	49.35		52.3	54.6	53.45		51.3	52.1	51.7		46.688	52.959	49.8235		49.963	50.751	50.357		50.5475	49.5825	50.065		55.6305	45.43	50.5302		53.0233	50.1559	51.5896	DS42
DS43	47.2	48.55	47.875		52.2	48.1	50.15		46.8	47	46.9		50.961	45.781	48.371		48.945	47.356	48.1505		44.5459	47.0037	45.7748		42.3506	39.0865	40.7186		47.8151	47.0569	47.436	DS43
DS44	141.6	143.6	142.6		153	154	153.5		146	139	142.5		137.009	136.805	136.907		150.792	147.533	149.163		144.222	146.033	145.128		147.645	137.11	142.378		142.737	141.902	142.319	DS44
DS45	56.4	57.4	56.9		59.4	63.4	61.4		59.5	61.6	60.55		53.718	57.638	55.678		58.596	58.043	58.3195		57.6913	53.659	55.6752		50.8372	49.678	50.2576		55.6016	55.6837	55.6426	DS45
DS46	59.2	59.5	59.35		61.3	65.3	63.3		59	57.3	58.15		53.476	60.556	57.016		60.823	58.783	59.803		52.9384	58.5155	55.7269		54.0109	47.7695	50.8902		56.1406	56.3367	56.2387	DS46
DS47	137.6	138.6	138.1		143	133	138		133	148	140.5		135.736	137.943	136.839		144.986	145.852	145.419		126.627	134.141	130.384		124.79	123.764	124.277		135.555	129.361	132.458	DS47
DS48	38.6	39.9	39.25		42.3	41.1	41.7		37.9	37.5	37.7		34.527	37.792	36.1595		39.407	39.611	39.509		39.2251	38.9453	39.0852		40.2884	35.6423	37.9654		36.7675	39.9528	38.3602	DS48
DS49	138.9	136.2	137.55		156	150	153						147.01	145.121	146.065		147.33	146.012	146.671		141.45	139.889	140.67		146.356	160.513	153.435		135.662	135.753	135.707	DS49
DS50	123.35	126.39	124.87		127	130	128.5		137	134	135.5		123.058	126.265	124.662		131.806	129.285	130.546		114.181	127.586	120.883		112.944	108.34	110.642		120.948	116.854	118.901	DS50
SRM1949NPA	66.2	69.5	67.85		69.7	68.4	69.05		66.2	60.5	63.35		66.103	63.218	64.6605		66.619	68.148	67.3835						60.5	56.3	58.4		61.4583	63.1519	62.3051	SRM1949NPA
SRM1949NPB	66.3	66.7	66.5		70.1	70.4	70.25		61.2	63.4	62.3		64.547	63.459	64.003		66.889	66.396	66.6425						63.6	68.9	66.25		62.7511	61.8511	62.3011	SRM1949NPB
SRM1949NPC	67.6	65.5	66.55		74.1	66	70.05		61.6	62.4	62		60.405	64.92	62.6625		67.586	67.709	67.6475						63.1	60.8	61.95		62.4472	61.8048	62.126	SRM1949NPC
SRM1949NPD	67.4	66.4	66.9		71.6	68.1	69.85		65.3	64.2	64.75		63.253	70.04	66.6465		66.952	67.961	67.4565						56.5	62.5	59.5		61.2989	59.7531	60.526	SRM1949NPD
SRM1949NPE	67.6	67.9	67.75		69.8	69.4	69.6		61.6	65.1	63.35		63.847	63.011	63.429		65.342	66.921	66.1315						67.9	65.4	66.65		63.2239	63.9007	63.5623	SRM1949NPE
mean of means			67.11				69.76				63.15				64.2803				67.0523								62.55				62.1641	mean of means	65.1524	Mean of all Labs
SD			0.649423				0.46422				1.08224				1.51347				0.640926								3.78764				1.08147	SD	2.86194	SD of Lab Means
SRM1949T1A	70.9672	71.3423	71.1547		77.1	70.7	73.9		66.7	61.6	64.15		72.34	66.53	69.435		69.105	70.141	69.623						68.3	65.2	66.75		65.0826	65.7308	65.4067	SRM1949T1A
SRM1949T1B	72.6408	71.9767	72.3088		75.2	68.7	71.95		60.7	68.5	64.6		72.517	66.357	69.437		69.946	70.768	70.357						71.5	77.3	74.4		66.2006	67.5462	66.8734	SRM1949T1B
SRM1949T1C	71.06	71.8	71.43		74	71.7	72.85		68.4	69.8	69.1		64.565	71.842	68.2035		68.161	69.943	69.052						65.4	60.3	62.85		68.8	66.7541	67.777	SRM1949T1C
SRM1949T1D	71.07	70.52	70.795		72	77	74.5		64.5	62.7	63.6		72.723	70.989	71.856		67.9	69.509	68.7045						61.3	64.3	62.8		65.5325	57.6998	61.6162	SRM1949T1D
SRM1949T1E	70.45	70.81	70.63		68.4	75.9	72.15		67.9	65.5	66.7		71.164	69.642	70.403		69.043	69.581	69.312						60.9	59.4	60.15		66.1507	67.6301	66.8904	SRM1949T1E
mean of means			71.2637				73.07				65.63				69.8669				69.4097								65.39				65.7127	mean of means	68.6204	Mean of all Labs
SD			0.662002				1.10488				2.26705				1.35851				0.628028								5.55983				2.44289	SD	3.07667	SD of Lab Means
SRM1949T2A	80.2	79.9	80.05		84.8	83.4	84.1		70.7	66.7	68.7		84.502	72.879	78.6905		76.947	77.024	76.9855						68	63.5	65.75		71.2439	72.1717	71.7078	SRM1949T2A
SRM1949T2B	79.3	82.2	80.75		87.8	81.7	84.75		77.7	77.7	77.7		75.919	80.214	78.0665		78.288	77.028	77.658						71.6	78.7	75.15		74.0202	71.4979	72.759	SRM1949T2B
SRM1949T2C	79.6	78.8	79.2		82.6	81.2	81.9		76.2	74.4	75.3		74.694	82.464	78.579		76.569	77.819	77.194						73	64.2	68.6		70.3233	71.0663	70.6948	SRM1949T2C
SRM1949T2D	82	79.9	80.95		81.7	84.6	83.15		73	71.6	72.3		78.492	75.529	77.0105		76.269	78.209	77.239						80.5	75.8	78.15		63.417	70.5082	66.9626	SRM1949T2D
SRM1949T2E	78.2	80.2	79.2		85.7	89.5	87.6		77.5	78.5	78		79.601	71.271	75.436		78.31	76.744	77.527						82.2	73.6	77.9		74.6921	73.2196	73.9559	SRM1949T2E
mean of means			80.03				84.3				74.4				77.5565				77.3207								73.11				71.216	mean of means	76.8476	Mean of all Labs
SD			0.8281				2.13395				3.92301				1.35888				0.269916								5.63509				2.66892	SD	4.43598	SD of Lab Means
SRM1949T3A	80.1927	78.3419	79.2673		83.4	82	82.7		73.3	71.6	72.45		72.808	77.041	74.9245		73.095	73.809	73.452						66	71.9	68.95		71.2757	70.7751	71.0254	SRM1949T3A
SRM1949T3B	76.6847	79.4594	78.0721		82.7	83.7	83.2		74.4	76.5	75.45		73.671	77.165	75.418		72.091	72.431	72.261						75.1	69.8	72.45		71.2764	71.0268	71.1516	SRM1949T3B
SRM1949T3C	79.94	80.07	80.005		81.3	86.2	83.75		74	78.6	76.3		74.932	77.255	76.0935		73.202	76.011	74.6065						70.5	63.7	67.1		70.6239	72.3431	71.4835	SRM1949T3C
SRM1949T3D	74.99	79.45	77.22		85.9	83.7	84.8		75.8	75.7	75.75		74.733	72.899	73.816		73.467	72.212	72.8395						79.9	68.4	74.15		76.0787	73.8602	74.9695	SRM1949T3D
SRM1949T3E	77.69	77.24	77.465		87.3	82.8	85.05		74.9	75.8	75.35		82.294	79.06	80.677		73.094	71.479	72.2865						71.6	76.3	73.95		70.4506	72.5862	71.5184	SRM1949T3E
mean of means			78.4059				83.9				75.06				76.1858				73.0891								71.32				72.0297	mean of means	75.7129	Mean of all Labs
SD			1.19396				1.01057				1.50516				2.64461				0.978061								3.14754				1.65693	SD	4.37186	SD of Lab Means
SRM2969A	36.6047	36.8019	36.7033		38.8	38.9	38.85		36.1	36.3	36.2		38.213	34.408	36.3105		35.375	35.944	35.6595		37.6823	35.869	36.7756		28	27.3	27.65		37.6004	42.3756	39.988	SRM2969A
SRM2969B	35.8059	37.3776	36.5918		38.9	39.3	39.1		33.9	35.6	34.75		37.604	35.997	36.8005		35.13	35.642	35.386		38.0209	38.2379	38.1294		38.3	38.3	38.3		33.9302	34.6496	34.2899	SRM2969B
SRM2969C	37.38	37.33	37.355		37.9	36.6	37.25		36.9	36	36.45		35.606	35.026	35.316		35.074	36.031	35.5525		35.4084	34.1023	34.7553		30.1	29.4	29.75		34.425	34.6416	34.5333	SRM2969C
SRM2969D	35.64	36.85	36.245		39	38.3	38.65		35.6	36.7	36.15		35.169	38.243	36.706		35.935	35.843	35.889						27.1	25.8	26.45		29.7172	31.7403	30.7288	SRM2969D
SRM2969E	37.12	37.14	37.13		39.1	39.9	39.5		36.7	37.7	37.2		35.833	35.237	35.535		35.993	35.993	35.993						27	29.2	28.1		34.5389	33.9648	34.2519	SRM2969E
mean of means			36.805				38.67				36.15				36.1336				35.696				36.5534				30.05				34.7584	mean of means	35.4661	Mean of all Labs
SD			0.440892				0.854839				0.888116				0.676477				0.24672				1.69796				4.76117				3.3209	SD	2.67266	SD of Lab Means
SRM2970A	80.4807	80.7919	80.6363		88.4	87.2	87.8		89.7	89.3	89.5		92.254	90.907	91.5805		87.097	86.622	86.8595		81.4388	84.2703	82.8546		84.6	92.2	88.4		77.9097	82.2421	80.0759	SRM2970A
SRM2970B	82.4475	80.7085	81.578		87	86.4	86.7		83.7	85.5	84.6		81.772	85.353	83.5625		87.399	88.066	87.7325		80.0217	84.1906	82.1061		86.1	91.9	89		79.3477	83.391	81.3694	SRM2970B
SRM2970C	79.3	78.6	78.95		88.8	88.9	88.85		88.8	89.2	89		81.282	85.694	83.488		87.842	88.227	88.0345		82.6675	78.9392	80.8033		91.8	96.2	94		81.4361	81.9317	81.6839	SRM2970C
SRM2970D	81.2	82.5	81.85		84.1	87.9	86		89.2	90.1	89.65		86.337	85.201	85.769		76.594	78.934	77.764						85.9	95.6	90.75		78.5524	78.5328	78.5426	SRM2970D
SRM2970E	83.4	83.3	83.35		92.3	87.8	90.05		82.2	85.4	83.8		100.194	86.998	93.596		77.245	79.962	78.6035						81.3	108.6	94.95		75.7405	80.1123	77.9264	SRM2970E
mean of means			81.2729				87.88				87.31				87.5992				83.7988				81.9213				91.42				79.9196	mean of means	85.6001	Mean of all Labs
SD			1.6234				1.62658				2.86321				4.69997				5.1525				1.03801				2.93866				1.66644	SD	4.08711	SD of Lab Means
SRM2973A																					101.76	98.9896	100.375									SRM2973A
SRM2973B																					94.4302	95.9742	95.2022									SRM2973B
SRM2973C																					102.933	90.961	96.9471									SRM2973C
SRM2973D																					102.426	98.933	100.679									SRM2973D
Mean																							98.3008									Mean
SD																							2.67036									SD
SRM972aL2A																					42.2977	41.5916	41.9447									SRM972aL2A
SRM972aL2B																					42.8126	45.9833	44.398									SRM972aL2B
SRM972aL2C																					47.2375	42.4832	44.8604									SRM972aL2C
SRM972aL2D																					47.1846	47.8888	47.5367									SRM972aL2D
Mean																							44.6849									Mean
SD																							2.29164									SD

## Sheet: Ligand Binding Assays 
	ABBOTT							AFFIMEDIX				bioMerieux				DIAZYME				FUJIREBIO				IDS-EIA				IDS-iSYS				PERKINELMER				ROCHE				SIEMENS
	Alinity 25-OH Vitamin D			ARCHITECT 25-OH Vitamin D				MicrO-D				VIDAS 25 OH Vitamin D Total				EZ Vitamin D				Lumipulse G 25-OH Vitamin D				25-Hydroxy Vitamin Ds EIA				IDS 25VitD				Total 25OH Vitamin D ELISA				Elecsys Vitamin D Total III				ADVIA - Vitamin D Total (VitD)			Atellica - Vitamin D Total (VitD)			Dimension - LOCI Vitamin D Total
	Total 25(OH)D nmol/L							Total 25(OH)D nmol/L				Total 25(OH)D nmol/L				Total 25(OH)D nmol/L				Total 25(OH)D nmol/L				Total 25(OH)D nmol/L				Total 25(OH)D nmol/L				Total 25(OH)D nmol/L				Total 25(OH)D nmol/L				Total 25(OH)D nmol/L			Total 25(OH)D nmol/L			Total 25(OH)D nmol/L
Sample ID	Replicate 1	Replicate 2	Mean	Replicate 1	Replicate 2	Mean		Replicate 1	Replicate 2	Mean		Replicate 1	Replicate 2	Mean		Replicate 1	Replicate 2	Mean		Replicate 1	Replicate 2	Mean		Replicate 1	Replicate 2	Mean		Replicate 1	Replicate 2	Mean		Replicate 1	Replicate 2	Mean		Replicate 1	Replicate 2	Mean		Replicate 1	Replicate 2	Mean	Replicate 1	Replicate 2	Mean	Replicate 1	Replicate 2	Mean
DS01	90.4	87.7	89.05	89.8	91.5	90.65		162.458	168.972	165.715		87	88.7	87.85		119.808	120.307	120.058		162	161	161.5		107.129	104.559	105.844		121.356	123.381	122.369		149.608	149.233	149.42		165	164	164.5		223.75	215.75	219.75	216	212	214	163.107	160.306	161.707
DS02	80.4	83.7	82.05	87.1	89.6	88.35		178.595	179.035	178.815		89	85.7	87.35		125.549	124.301	124.925		164	165	164.5		105.067	110.321	107.694		124.912	120.538	122.725		166.75	161.722	164.236		167	167	167		235	245.75	240.375	223	221	222	159.592	165.475	162.534
DS03	77.9	74.4	76.15	83.1	81.6	82.35		138.108	146.29	142.199		77	74	75.5		112.07	111.072	111.571		143	142	142.5		98.942	104.559	101.75		99.0341	104.299	101.666		128.946	124.396	126.671		144	140	142		191.25	181.25	186.25	178.25	185.75	182	142.391	143.728	143.06
DS04	118	115	116.5	125	129	127		140.675	142.678	141.676		138	136	137		114.067	110.822	112.445		113	116	114.5		158.593	158.593	158.593		105.064	110.749	107.907		122.684	145.188	133.936		106	102	104		135	127.75	131.375	110.25	113.25	111.75	113.467	112.879	113.173
DS05	103	99	101	106	102	104		105.947	110.157	108.052		104.2	105.5	104.85		96.096	99.0912	97.5936		113	114	113.5		95.034	104.055	99.5445		87.4254	87.2213	87.3234		93.4826	92.6319	93.0573		102	102	102		105	100.25	102.625	92	93.5	92.75	99.836	97.565	98.7005
DS06	105	104	104.5	113	111	112		102.32	98.765	100.542		130.2	127.7	128.95		87.6096	89.1072	88.3584		96.8	97.5	97.15			110.051	110.051		97.2875	99.601	98.4443		87.9531	87.2917	87.6224		96.1	92.5	94.3		104.25	123	113.625	105.5	116.5	111	85.511	85.939	85.725
DS07	89.9	88.2	89.05	91.2	94.9	93.05		83.22	84.4625	83.8413		95.2	94.2	94.7		70.6368	68.8896	69.7632		83.5	81.8	82.65		82.308	80.821	81.5645		73.2226	78.0865	75.6546		70.3906	71.7535	71.072		82.1	78.6	80.35		82.25	94.5	88.375	93	88.25	90.625	83.21	82.819	83.0145
DS08	79	77	78	85	83.3	84.15		90.13	88.9725	89.5512		97	99.2	98.1		108.326	108.826	108.576		86.8	85.3	86.05		104.559	96.39	100.475		86.4288	85.2069	85.8179		78.6528	77.4618	78.0573		80	76.4	78.2		78	73.5	75.75	80.75	74.25	77.5	97.01	100.947	98.9785
DS09	17.1	18	17.55	16.8	16.9	16.85		13.02	14.295	13.6575		<20.2	<20.2	<20.2		18.72	17.2224	17.9712		15.3	14.8	15.05		14.473	15.984	15.2285		17.4181	16.5319	16.975		15.3505	15.0851	15.2178		22.5	21.7	22.1		27	29.25	28.125	23.775	23.15	23.4625	30.076	29.685	29.8805
DS10	92.9	93.7	93.3	101	102	101.5		86.64	89.12	87.88		106.7	102	104.35		93.8496	95.8464	94.848		95.5	95.3	95.4		138.415	137.319	137.867		102.364	94.9712	98.6676		76.684	79.7222	78.2031		86.2	86.1	86.15		97.75	108.5	103.125	98.25	97	97.625	86.705	87.029	86.867
DS11	95.2	95.8	95.5	106	109	107.5		95.4675	93.9375	94.7025		103.5	100.7	102.1		109.325	108.326	108.826		101	101	101		91.959	94.81	93.3845		86.0375	84.803	85.4203		75.691	75.8333	75.7622		106	107	106.5		107.75	118.5	113.125	101.75	100	100.875	109.318	108.235	108.776
DS12	90.7	89.7	90.2	102	98.7	100.35		71.075	75.4875	73.2812		90.7	92	91.35		79.872	80.3712	80.1216		97.3	97	97.15		85.578	90.68	88.129		83.281	82.9997	83.1404		64.3368	66.316	65.3264		93.1	92.1	92.6		98	94.25	96.125	86	81.5	83.75	86.895	86.958	86.9265
DS13	82.5	83.5	83	89.9	89.4	89.65		83.2525	76.135	79.6937		93.7	90.7	92.2		86.112	84.6144	85.3632		85.8	84.8	85.3		111.413	116.503	113.958		83.7296	79.639	81.6843		70.9323	72.5174	71.7248		87.4	90.1	88.75		100	82.75	91.375	79.75	76.5	78.125	93.143	91.953	92.548
DS14	51.6	49.1	50.35	52.9	55.4	54.15		47.835	50.0325	48.9338		49.2	49	49.1		46.6752	32.6976	39.6864		58	57.5	57.75		58.097	53.854	55.9755		50.5166	51.2127	50.8647		44.7118	45.6007	45.1562		53.5	50.7	52.1		56.75	59	57.875	47.25	42.5	44.875	38.515	37.162	37.8385
DS15	66.6	66.6	66.6	72.9	70.6	71.75		113.495	117.4	115.448		77	75	76		80.8704	79.3728	80.1216		77	76.8	76.9		153.394	130.99	142.192		69.3459	70.2412	69.7936		94.9253	106.694	100.81		71.3	71.9	71.6		71.5	77.75	74.625	69.25	70.5	69.875	77.094	73.444	75.269
DS16	55.8	57.3	56.55	59.2	58.9	59.05		73.13	70.125	71.6275		68.7	67.2	67.95		62.1504	56.16	59.1552		57	57.3	57.15		67.419	64.092	65.7555		57.5403	58.923	58.2317		63.2066	65.4722	64.3394		58.1	55.8	56.95		69.75	65.75	67.75	63.25	68	65.625	59.497	56.876	58.1865
DS17	31.3	30.5	30.9	32.3	34	33.15		29.8275	28.3725	29.1		26.5	25.7	26.1		20.7168	23.2128	21.9648		33.8	34.3	34.05		32.009	31.448	31.7285		33.3749	34.9899	34.1824		30.9444	31.6632	31.3038		36.2	36.2	36.2		35	40.25	37.625	39.75	39.25	39.5	30.48	30.962	30.721
DS18	40.4	37.7	39.05	39.3	41.9	40.6		31.335	33.205	32.27		36.7	37.2	36.95		34.944	29.4528	32.1984		42.5	41.5	42		43.693	51.135	47.414		39.0538	40.5444	39.7991		32.8924	31.1146	32.0035		39.6	38.8	39.2		42	50.75	46.375	37.25	40.5	38.875	47.159	47.804	47.4815
DS19	133	128	130.5	145	142	143.5		147.985	142.515	145.25		142.5	140.7	141.6		162.24	150.259	156.25		134	134	134		141.394	137.319	139.356		118.815	119.361	119.088		127.243	129.51	128.377		142	151	146.5		156.75	148	152.375	146	149.5	147.75	179.908	180.459	180.183
DS20	61.2	60.7	60.95	65.2	66.4	65.8		60.5925	61.6875	61.14		60.5	61.5	61		45.4272	47.424	46.4256		61.8	61.5	61.65		55.151	57.971	56.561		59.9147	58.8209	59.3678		50.0417	49.6493	49.8455		66	62.6	64.3		63	56.5	59.75	61.75	57	59.375	60.227	61.487	60.857
DS21	79.2	77.5	78.35	84.1	88.6	86.35		76.555	89.4025	82.9788		73.7	74.2	73.95		84.864	82.368	83.616		85.3	85.8	85.55		78.296	86.97	82.633		75.271	70.0071	72.639		70.5816	69.1875	69.8845		82.5	81.4	81.95		84.25	66.25	75.25	69.25	76	72.625	94.522	97.711	96.1165
DS22	31.5	29.4	30.45	31	29.7	30.35		22.0125	21.5475	21.78		25	21.7	23.35		22.9632	21.9648	22.464		29.5	29.8	29.65		31.239	33.378	32.3085		30.1084	27.7576	28.933		25.316	25.1076	25.2118		28.9	31.6	30.25		30.75	33	31.875	30.75	34	32.375	29.028	29.917	29.4725
DS23	30.3	33	31.65	32.6	34	33.3		40.53	48.915	44.7225		27.5	28.2	27.85		38.9376	29.4528	34.1952		44.5	45.8	45.15		40.427	37.556	38.9915		40.9235	38.3882	39.6559		44.2674	44.2361	44.2517		41.7	42.9	42.3		54.25	51.75	53	48.25	54.5	51.375	45.683	45.553	45.618
DS24	28.7	27.1	27.9	29.3	27.7	28.5		24.28	22.0925	23.1863		20.2	22.7	21.45		21.4656	22.2144	21.84		28.5	27.8	28.15		33.168	36.366	34.767		27.8507	27.7961	27.8234		26.6719	23.2392	24.9556		23.1	24.6	23.85		39	39.5	39.25	28	29.75	28.875	27.38	28.551	27.9655
DS25	66.3	68.2	67.25	70.1	69.7	69.9		63.3475	60.7425	62.045		50.5	49	49.75		60.1536	56.4096	58.2816		76.5	75.5	76		60.166	62.49	61.328		59.0034	56.5106	57.757		53.5469	52.6944	53.1207		63.6	62.1	62.85		65.25	52.75	59	55.25	49	52.125	61.89	64.087	62.9885
DS26	29.8	29.5	29.65	32.4	31.7	32.05		30.025	31.81	30.9175		34.7	38.2	36.45		45.4272	47.1744	46.3008		30.3	29.8	30.05		45.455	40.459	42.957		34.7558	32.1408	33.4483		30.6042	29.6528	30.1285		36.7	29.1	32.9		32.5	33	32.75	32.5	28.25	30.375	50.621	50.382	50.5015
DS27	87	90.3	88.65	91.3	93.4	92.35		100.593	84.9	92.7463		91.2	93.5	92.35		107.328	102.336	104.832		87	87.3	87.15		120.753	116.244	118.499		86.5336	78.9338	82.7337		76.1111	75.3299	75.7205		82.9	79.4	81.15		92.25	95.5	93.875	97.5	84.75	91.125	104.274	103.757	104.016
DS28	56.4	56.2	56.3	57.3	56.1	56.7		47.8425	52.4775	50.16		56	56.5	56.25		38.1888	36.4416	37.3152		57.5	58.3	57.9		87.66	86.476	87.068		50.4603	49.8396	50.1499		47.3056	44.9236	46.1146		55.9	51.2	53.55		60.75	63.75	62.25	64.25	66.5	65.375	63.162	60.605	61.8835
DS29	48.3	52.4	50.35	50.5	50.4	50.45		44.705	47.4125	46.0588		51.5	52	51.75		55.9104	56.16	56.0352		51.5	52.8	52.15		54.417	62.35	58.3835		54.0586	49.7963	51.9275		48.092	47.4236	47.7578		46.7	46.7	46.7		53.25	59.25	56.25	51	58.5	54.75	49.469	51.045	50.257
DS30	69.5	69.8	69.65	69.2	67.9	68.55		60.8075	66.8025	63.805		72.2	74	73.1		58.1568	56.6592	57.408		64.5	64.5	64.5		97.144	91.95	94.547		68.4173	67.1647	67.791		55.8976	54.3194	55.1085		59.7	58.4	59.05		75	61.25	68.125	67.25	70.25	68.75	63.647	61.394	62.5205
DS31	51.7	52.3	52	50	50.2	50.1		101.16	85.0175	93.0888		50	48.7	49.35		80.1216	79.3728	79.7472		87	86.3	86.65		79.192	74.205	76.6985		75.4819	71.7146	73.5983		85.8559	81.1493	83.5026		75.8	77.5	76.65		96.25	107.75	102	95.75	104.5	100.125	81.401	82.566	81.9835
DS32	22.9	20.3	21.6	21.5	20.7	21.1		13.745	13.29	13.5175		23.7	26.5	25.1		8.9856	9.7344	9.36		22.5	22	22.25		47.666	35.523	41.5945		23.6503	24.2222	23.9362		19.28	20.1667	19.7234		21.3	20.5	20.9		31	27.75	29.375	30.5	29	29.75	21.836	21.919	21.8775
DS33	56.1	62.3	59.2	60.4	60.5	60.45		58.13	61.0875	59.6088		57.5	59.2	58.35		65.8944	66.6432	66.2688		66	65	65.5		70.015	60.166	65.0905		65.285	59.9519	62.6184		54.3715	53.6632	54.0174		58.8	62.1	60.45		57	55	56	59.75	56	57.875	71.953	70.921	71.437
DS34	61.7	61	61.35	62.8	61.4	62.1		129.56	125.815	127.688		56.7	58.5	57.6		97.0944	95.8464	96.4704		112	112	112		111.673	106.814	109.243		95.8219	93.0149	94.4184		105.101	96.8438	100.972		106	105	105.5		136.25	132	134.125	139.5	139.5	139.5	111.426	112.272	111.849
DS35	40.6	41.1	40.85	41.8	42.5	42.15		41.205	43.7425	42.4737		54.5	51.2	52.85		47.6736	49.1712	48.4224		45	45.3	45.15		55.896	54.539	55.2175		48.4398	47.645	48.0424		41.1319	38.0556	39.5938		43.9	39.5	41.7		59.5	64	61.75	64.5	62	63.25	55.591	56.545	56.068
DS36	73.9	69.4	71.65	74.3	74.2	74.25		63.565	64.9125	64.2387		71.2	69	70.1		83.1168	83.616	83.3664		73.8	73.5	73.65		86.28	83.591	84.9355		74.1411	75.0491	74.5951		56.1406	54.6944	55.4175		71.4	69.6	70.5		65.5	76.25	70.875	72	64.75	68.375	71.349	71.338	71.3435
DS37	130	137	133.5	136	143	139.5		114.767	111.455	113.111		143.2	140.5	141.85		115.565	111.322	113.443		116	118	117		131.697	126.08	128.888		126.825	121.919	124.372		95.8594	93.3507	94.605		115	112	113.5		121.25	105	113.125	111.5	114.5	113	116.572	122.232	119.402
DS38	137	132	134.5	141	140	140.5		152.433	153.255	152.844		148	145.5	146.75		120.806	119.309	120.058		136	137	136.5		141.765	140.716	141.24		136.404	120.818	128.611		118.389	121.486	119.938		123	127	125		130.5	124	127.25	125.5	126.25	125.875	133.961	137.427	135.694
DS39	64.8	64.9	64.85	63.4	63.4	63.4		127.905	126.838	127.371		63.2	60.2	61.7		95.8464	92.352	94.0992		115	117	116		101.493	97.816	99.6545		92.7659	91.9075	92.3367		108.917	108.354	108.635		101	104	102.5		127.25	125.25	126.25	142.25	142.75	142.5	105.179	106.249	105.714
DS40	52.8	54.5	53.65	54.6	53.9	54.25		42.9	41.5925	42.2463		48.7	48.2	48.45		30.9504	30.4512	30.7008		58.5	58.5	58.5		61.935	61.112	61.5235		54.3717	51.5601	52.9659		38.0208	34.6354	36.3281		50.8	48.4	49.6		55.5	59.75	57.625	62.25	56.5	59.375	52.774	53.117	52.9455
DS41	61.8	64.8	63.3	62.3	62	62.15		77.86	80.0075	78.9338		75	76.2	75.6		104.333	101.587	102.96		66.3	67	66.65		83.591	74.872	79.2315		70.8785	62.8185	66.8485		69.7222	68.7292	69.2257		62.5	62.3	62.4		66.5	64.5	65.5	77.25	68.25	72.75	92.859	92.982	92.9205
DS42	44.6	46.8	45.7	44.5	43	43.75		63.61	64.24	63.925		39.2	42	40.6		41.6832	45.1776	43.4304		51.5	50.8	51.15		43.633	38.814	41.2235		40.9467	42.2266	41.5867		49.6997	48.0972	48.8984		46.5	45.2	45.85		55.75	47.75	51.75	44	46.25	45.125	53.055	52.876	52.9655
DS43	44.4	41.4	42.9	43.4	43.4	43.4		46.2525	47.5275	46.89		42	40.2	41.1		43.9296	43.68	43.8048		47.5	49	48.25		52.268	53.213	52.7405		46.5967	45.1462	45.8715		42.9601	41.8542	42.4071		39	39.7	39.35		46.75	46.25	46.5	46	50.25	48.125	44.849	43.366	44.1075
DS44	151	153	152	161	155	158		149.49	151.99	150.74		158.2	157.7	157.95		157.498	159.744	158.621		156	155	155.5		173.374	162.467	167.921		138.005	133.423	135.714		141.503	137.5	139.502		159	165	162		192.25	181.75	187	178	167.25	172.625	185.194	184.312	184.753
DS45	57.7	57.5	57.6	56.2	59.1	57.65		58.025	49.27	53.6475		54.2	58	56.1		49.92	48.9216	49.4208		59.8	60.8	60.3		60.435	62.073	61.254		58.9914	53.6822	56.3368		52.9774	50.6146	51.796		53.2	52	52.6		69.75	70.5	70.125	57.75	60	58.875	51.621	53.397	52.509
DS46	61.8	62.1	61.95	64.6	64.7	64.65		59.225	63.4375	61.3312		67.7	63.2	65.45		59.1552	60.6528	59.904		59.8	60	59.9		72.448	67.567	70.0075		63.7977	62.8277	63.3127		54.6719	53.4375	54.0547		46.8	52.4	49.6		62.5	74	68.25	63.5	62	62.75	61.808	61.94	61.874
DS47	163	156	159.5	169	170	169.5		150.153	161.75	155.951		188.7	186.7	187.7		148.013	152.506	150.259		151	151	151		145.547	148.43	146.988		162.477	150.807	156.642		133.995	135.882	134.938		149	144	146.5		190.75	178	184.375	170	171.25	170.625	179.57	178.35	178.96
DS48	38.1	40.2	39.15	38.2	39.6	38.9		30.715	31.6175	31.1662		36.2	34	35.1		34.1952	31.4496	32.8224		38.8	39.3	39.05		53.728	59.218	56.473		40.3627	38.5575	39.4601		35.9757	33.059	34.5174		34	37.4	35.7		40.75	39.75	40.25	41.25	37.75	39.5	40.443	40.062	40.2525
DS49	119	125	122	127	123	125		145.855	147.235	146.545		149	148.7	148.85		153.005	155.251	154.128		151	150	150.5		145.547	142.339	143.943		138.757	142.567	140.662		136.033	139.16	137.596		148	155	151.5		182	173.25	177.625	174.5	168.25	171.375	178.881	174.654	176.767
DS50	120	113	116.5	114	120	117		94.1775	97.4175	95.7975		94.2	93.7	93.95		91.3536	91.3536	91.3536		125	124	124.5		80.274	81.903	81.0885		94.2216	89.5597	91.8907		84.1788	84.3229	84.2509		100	101	100.5		105.75	91.75	98.75	86.25	87.25	86.75	93.369	95.616	94.4925
SRM1949NPA	60.6	60.9	60.75	66.5	63.9	65.2		85.3325	85.2675	85.3		67.2	61.7	64.45		53.1648	52.6656	52.9152		65.3	63.8	64.55		55.872	58.224	57.048		59.8424	57.9903	58.9164		63.7917	64.0347	63.9132		62	62.2	62.1		67.5	72.5	70	64.25	65	64.625	66.257	69.224	67.7405
SRM1949NPB	61.1	63.2	62.15	68.4	65	66.7		79.1825	78.415	78.7987		60	60.2	60.1		53.1648	55.4112	54.288		64.3	63.8	64.05		62.841	60.947	61.894		60.8771	60.8283	60.8527		64.5556	65.6528	65.1042		56.1	59.8	57.95		70.5	70	70.25	64.75	65.5	65.125	68.647	70.065	69.356
SRM1949NPC	64.1	63.6	63.85	64.4	65.4	64.9		87.3375	88.2425	87.79		63.2	63.7	63.45		54.6624	51.4176	53.04		64	64.3	64.15		63.898	61.249	62.5735		59.4706	56.5412	58.0059		64.6111	65.0347	64.8229		63.3	61.4	62.35		59.5	79	69.25	63.5	70	66.75	66.491	64.558	65.5245
SRM1949NPD	64.2	61.8	63	65.9	63.8	64.85		84.685	87.585	86.135		61	59	60		55.9104	54.1632	55.0368		65.3	65.8	65.55		66.96	60.435	63.6975		61.4266	61.9966	61.7116		65.5139	64.5903	65.0521		60.6	53.6	57.1		70.5	73	71.75	67.75	67.25	67.5	68.155	68.015	68.085
SRM1949NPE	63.9	63.2	63.55	64.8	63.8	64.3		84.33	86.1325	85.2313		61.2	62.5	61.85		54.4128	53.664	54.0384		65.5	64.8	65.15		55.399	51.918	53.6585		67.2136	62.7361	64.9749		65.4549	65.8125	65.6337		58.2	62.6	60.4		69.75	75.5	72.625	67.75	67.75	67.75	68.613	69.553	69.083
mean of means			62.66			65.19				84.651				61.97				53.8637				64.69				59.7743				60.8923				64.9052				59.98				70.775			66.35			67.9578
SD			1.2482			0.904434				3.4301				1.98324				0.889501				0.646529				4.25899				2.71918				0.629025				2.38238				1.37614			1.40701			1.51702
SRM1949T1A	62.4	60.9	61.65	66.5	68.7	67.6		74.59	66.035	70.3125		59.7	61.5	60.6		52.9152	53.9136	53.4144		67.5	66.3	66.9		54.205	53.971	54.088		60.4878	62.5679	61.5278		58.5347	58.4653	58.5		67.5	67.2	67.35		56.75	61.5	59.125	53.25	62.75	58	68.323	72.831	70.577
SRM1949T1B	60.2	62.8	61.5	71.2	68	69.6		62.7825	64.765	63.7737		63.2	60.7	61.95		52.6656	52.1664	52.416		65.5	66.5	66		56.481	54.088	55.2845		62.2001	66.3198	64.2599		58.1042	58.4514	58.2778		71.8	71.5	71.65		59.25	55.25	57.25	58.75	62.75	60.75	72.635	71.014	71.8245
SRM1949T1C	63.3	65.5	64.4	66.3	66.9	66.6		76.725	75.6125	76.1688		62.2	59.2	60.7		53.9136	51.4176	52.6656		65.5	66.3	65.9		60.57	57.286	58.928		61.591	60.3918	60.9914		56.8194	57.8958	57.3576		67.5	62.4	64.95		60	61.5	60.75	59.5	74	66.75	66.735	67.485	67.11
SRM1949T1D	67.2	64.7	65.95	65.2	66.6	65.9		74.0575	75.44	74.7488		59.7	61	60.35		55.4112	53.664	54.5376		67.5	68.5	68		66.811	59.103	62.957		66.3825	65.1557	65.7691		58.2812	57.8958	58.0885		62.3	65.4	63.85		64.75	63.5	64.125	61.75	60	60.875	67.51	67.742	67.626
SRM1949T1E	65.5	62.7	64.1	65.8	68.3	67.05		76.655	74.8675	75.7612		58	60.5	59.25		56.9088	55.6608	56.2848		67.8	67.5	67.65		58.05	58.777	58.4135		65.5079	65.1667	65.3373		57.7674	57.7882	57.7778		66.3	67.2	66.75		77	63.5	70.25	64.5	59.25	61.875	68.851	69.309	69.08
mean of means			63.52			67.35				72.153				60.57				53.8637				66.89				57.9342				63.5771				58.0003				66.91				62.3			61.65			69.2435
SD			1.91004			1.40357				5.2317				0.963457				1.58501				0.946309				3.47347				2.19401				0.446377				2.9955				5.11172			3.1935			1.97703
SRM1949T2A	70.3	73.5	71.9	76.5	74.8	75.65		60.1525	62.3175	61.235		64.2	60.7	62.45		48.672	47.424	48.048		71	69.8	70.4		57.221	53.275	55.248		66.9189	67.0077	66.9633		52.5764	52.0486	52.3125		66.3	72.8	69.55		53	64	58.5	54	50.5	52.25	66.366	68.723	67.5445
SRM1949T2B	74.9	73	73.95	73.5	79.8	76.65		63.27	59.7375	61.5037		63.5	62.7	63.1		50.9184	49.1712	50.0448		71.3	71	71.15		56.481	53.16	54.8205		68.508	67.9036	68.2058		52.7986	53.9028	53.3507		78.2	76	77.1		61.75	53	57.375	54.5	55.75	55.125	68.721	70.767	69.744
SRM1949T2C	78.9	75.7	77.3	73	74.9	73.95		63.3725	70.265	66.8187		64	61	62.5		46.9248	47.424	47.1744		72	72	72		64.47	67.409	65.9395		67.5223	69.7001	68.6112		53.7812	53.7847	53.783		68.4	70.2	69.3		63	51.25	57.125	58.75	59.25	59	67.01	67.317	67.1635
SRM1949T2D	72.6	74.2	73.4	74.8	77.4	76.1		65.325	67.445	66.385		61	64	62.5		49.92	51.9168	50.9184		71	70.8	70.9		59.103	63.472	61.2875		68.5637	69.0183	68.791		54.1042	52.9965	53.5503		74.2	73.6	73.9		59.25	50.25	54.75	61.75	59	60.375	64.333	65.139	64.736
SRM1949T2E	75.7	73.9	74.8	73.6	75.1	74.35		61.9575	61.7425	61.85		58.5	61.2	59.85		51.168	50.9184	51.0432		70.5	73	71.75		58.924	53.06	55.992		70.7135	68.0314	69.3724		52.4792	52.0972	52.2882		68.8	69.8	69.3		62.25	69.5	65.875	52.25	67.75	60	68.156	68.689	68.4225
mean of means			74.27			75.34				63.5585				62.08				49.4458				71.24				58.6575				68.3887				53.0569				71.83				58.725			57.35			67.5221
SD			1.99612			1.1513				2.79097				1.27505				1.74586				0.645562				4.8321				0.90061				0.707468				3.53758				4.22363			3.53045			1.84655
SRM1949T3A	73	68.6	70.8	71.5	72.7	72.1		52.1625	58.6025	55.3825		57.5	59.7	58.6		53.1648	52.1664	52.6656		69.3	68	68.65		50.477	58.477	54.477		62.8788	61.7841	62.3315		48.4097	47.6319	48.0208		69.8	69.2	69.5		51.25	62.5	56.875	46.5	47.25	46.875	58.172	61.092	59.632
SRM1949T3B	68.2	69.5	68.85	75	75.9	75.45		66.5025	67.9525	67.2275		59	59.7	59.35		50.6688	53.9136	52.2912		68.5	68.5	68.5		63.672	62.841	63.2565		65.4076	65.8316	65.6196		48.3056	49.8542	49.0799		73.4	70.3	71.85		53	54	53.5	54.75	53	53.875	62.167	62.983	62.575
SRM1949T3C	67.1	73.8	70.45	71.5	71.4	71.45		59.585	55.525	57.555		56	55.5	55.75		52.1664	54.912	53.5392		67.8	69	68.4		58.317	61.385	59.851		65.4927	64.7729	65.1328		48.9375	48.8819	48.9097		67.6	68.2	67.9		49.25	59.5	54.375	50.5	53	51.75	63.471	60.119	61.795
SRM1949T3D	70.6	68.5	69.55	71.5	73	72.25		65.96	63.5225	64.7413		60.7	59	59.85		52.6656	55.6608	54.1632		70	68.8	69.4		66.811	65.047	65.929		66.8917	67.9743	67.433		49.25	50.0972	49.6736		65.3	65	65.15		58.25	46	52.125	54	50.75	52.375	61.364	61.229	61.2965
SRM1949T3E	72.8	66.3	69.55	73.8	71.9	72.85		62.8075	59.605	61.2062		56.2	57.7	56.95		53.1648	55.6608	54.4128		69.8	69	69.4		49.087	50.338	49.7125		64.6092	62.8543	63.7318		48.8576	49.441	49.1493		65.9	62	63.95		61	47.25	54.125	51	53.5	52.25	61.128	63.176	62.152
mean of means			69.84			72.82				61.2225				58.1				53.4144				68.87				58.6452				64.8497				48.9667				67.67				54.2			51.425			61.4901
SD			0.781345			1.55226				4.89893				1.71172				0.921325				0.491935				6.57531				1.93246				0.600788				3.20402				1.73115			2.66429			1.13997
SRM2969A	29.5	30.2	29.85	33.3	33.9	33.6		28.7375	30.715	29.7263		24	28.7	26.35		25.9584	26.4576	26.208		36	34.5	35.25		28.571	28.893	28.732		30.1941	28.7116	29.4528		29.4028	29.8889	29.6458		36.3	39	37.65		40.75	35.5	38.125	39.5	33	36.25	32.727	34.619	33.673
SRM2969B	32.1	31.1	31.6	33.6	31.5	32.55		30.4575	28.8725	29.665		25.5	29.7	27.6		25.7088	24.96	25.3344		34.3	34.8	34.55		29.089	28.442	28.7655		33.5013	32.5561	33.0287		30.4861	29	29.7431		33.1	36.4	34.75		33.25	37.25	35.25	37	31.75	34.375	34.63	33.585	34.1075
SRM2969C	30.5	30.4	30.45	33.2	33.3	33.25		28.9075	28.3725	28.64		28.5	28.7	28.6		26.9568	25.4592	26.208		35.5	34	34.75		26.817	28.699	27.758		33.2728	30.5095	31.8912		28.4444	30.2083	29.3264		32.7	36.6	34.65		38.5	35.75	37.125	44.5	34.75	39.625	34.145	37.066	35.6055
SRM2969D	30.2	33.6	31.9	30.1	32.4	31.25		30.125	30.5675	30.3463		28.2	29	28.6		26.4576	25.2096	25.8336		34.3	34.3	34.3		33.725	33.885	33.805		32.4153	32.8979	32.6566		30.1458	29.9653	30.0556		34.1	34.2	34.15		38.5	38.75	38.625	38	36.5	37.25	32.343	33.511	32.927
SRM2969E	33.5	34.7	34.1	32.9	32.7	32.8		29.6175	29.8825	29.75		27.2	24.7	25.95		25.4592	24.2112	24.8352		35.3	34.8	35.05		28.899	26.56	27.7295		33.4661	33.5225	33.4943		29.6181	30.809	30.2135		34.9	34.8	34.85		39.5	42.75	41.125	44.75	39.25	42	33.021	33.364	33.1925
mean of means			31.58			32.69				29.6255				27.42				25.6838				34.78				29.358				32.1047				29.7969				35.21				38.05			37.9			33.9011
SD			1.6373			0.900972				0.616016				1.23723				0.594604				0.380132				2.53627				1.59431				0.34914				1.39032				2.14985			2.97306			1.05482
SRM2970A	51.8	49.9	50.85	55.6	57.5	56.55		96.7175	96.9225	96.82		53	54.2	53.6		71.3856	68.8896	70.1376		83.8	83.3	83.55		55.39	53.854	54.622		65.3559	68.0475	66.7017		74.7708	75.9167	75.3438		75.3	75.1	75.2		100.5	96.75	98.625	86.25	88	87.125	71.896	70.1	70.998
SRM2970B	52.8	55.4	54.1	56.2	54.2	55.2		89.5925	88.5025	89.0475		51	51	51		71.136	69.6384	70.3872		82	82.8	82.4		56.115	56.85	56.4825		67.8048	65.0108	66.4078		76.0833	75.6458	75.8646		75.5	75.6	75.55		101	83.75	92.375	88.25	91.25	89.75	69.964	71.735	70.8495
SRM2970C	54.7	55.2	54.95	54.7	54	54.35		100.285	91.6275	95.9563		51	53.2	52.1		71.136	72.384	71.76		83	83	83		65.047	60.166	62.6065		68.8913	70.1253	69.5083		75.2361	76.3542	75.7951		72.7	73.7	73.2		93.5	86.25	89.875	84	91.5	87.75	71.08	71.508	71.294
SRM2970D	53.9	56.4	55.15	54	52.6	53.3		85.2575	87.58	86.4187		52.2	54.5	53.35		71.3856	73.3824	72.384		83.8	85	84.4		61.66	62.212	61.936		72.4794	72.7925	72.636		75.5	75.6111	75.5556		73.5	73.1	73.3		90.25	83.75	87	90	83.5	86.75	70.986	70.182	70.584
SRM2970E	48.8	54.2	51.5	54.9	51.6	53.25		105.625	100.62	103.123		48.7	54.2	51.45		72.1344	72.6336	72.384		83.5	85	84.25		60.032	61.112	60.572		70.0809	67.5131	68.797		76.434	76.1771	76.3056		72.4	71.2	71.8		87.5	95	91.25	93.5	90.25	91.875	70.845	68.807	69.826
mean of means			53.31			54.53				94.273				52.3				71.4106				83.52				59.2438				68.8102				75.7729				73.81				91.825			88.65			70.7103
SD			2.00169			1.38861				6.6451				1.1451				1.08224				0.841576				3.5109				2.517				0.36195				1.55177				4.29989			2.14221			0.556954
SRM2973A								87.035	94.6175	90.8263						102.586	103.584	103.085		101	102	101.5										83.6389	83.5938	83.6163
SRM2973B								109.825	107.47	108.648						103.834	102.835	103.334		100	100	100										84.5104	85.6771	85.0938
SRM2973C								90.6225	93.575	92.0987						103.834	102.835	103.334		99.3	102	100.65										83.6979	83.5938	83.6458
SRM2973D								104.845	100.23	102.537						102.086	102.336	102.211		100	101	100.5										81.9722	82.9965	82.4844
SRM2973E								94.975	85.4425	90.2088						104.582	104.083	104.333		99.3	101	100.15										83.5139	82.2639	82.8889
mean of means										96.8638								103.26				100.56												83.5458
SD										8.28393								0.757074				0.586728												0.996153
SRM972aL1A								69.565	69.3225	69.4437						70.1376	72.8832	71.5104		74	73.5	73.75										66.4236	64.3889	65.4062
SRM972aL1B								80.28	78.4025	79.3413						76.128	74.6304	75.3792		73	73	73										65.0694	65.6944	65.3819
SRM972aL1C								59.165	81.5425	70.3537						75.6288	75.1296	75.3792		75.5	75	75.25										65.2708	66.4583	65.8646
SRM972aL1D								78.8625	83.1225	80.9925						74.1312	71.8848	73.008		75.8	76	75.9										65.6771	67.3854	66.5313
SRM972aL1E								71.9775	77.035	74.5062						74.88	74.3808	74.6304		76.8	76.8	76.8										65.3299	64.7396	65.0347
mean of means										74.9275								73.9814				74.94												65.6438
SD										5.18251								1.68688				1.55379												0.577124
[truncated: 4 more columns]

## Sheet: Ligand binding Assays (Liege)
	ABBOTT (Liege)				BECKMAN COULTER				bioMerieux				DIASORIN				FUJIREBIO				IDS-iSYS				ROCHE				SIEMENS				SNIBE
	Alinity 25_OH Vitamin D				Access 25(OH) Vitamin D Total				25-OH Vitamin D TOTAL				25OH Vitamin D Total				Lumipulse G 25-OH Vitamin D				IDS 25VitD				Elecsys Vitamin D Total III				ADVIA IDS iSYS 25 VTDs				Maglumi 25-OH Vitamin D
	Total 25(OH)D nmol/L				Total 25(OH)D nmol/L				Total 25(OH)D nmol/L				Total 25(OH)D nmol/L				Total 25(OH)D nmol/L				Total 25(OH)D nmol/L				Total 25(OH)D nmol/L				Total 25(OH)D nmol/L				Total 25(OH)D nmol/L
Sample ID	Replicate 1	Replicate 2	Mean		Replicate 1	Replicate 2	Mean		Replicate 1	Replicate 2	Mean		Replicate 1	Replicate 2	Mean		Replicate 1	Replicate 2	Mean		Replicate 1	Replicate 2	Mean		Replicate 1	Replicate 2	Mean		Replicate 1	Replicate 2	Mean		Replicate 1	Replicate 2	Mean	Sample ID
DS01	93	90.5	91.75		173.45	178.8	176.125		89.25	88.75	89		130.75	129.5	130.125		156.5	160	158.25		128.943	134.018	131.48		162.8	168.175	165.488		227.25	229.75	228.5		137.5	137.5	137.5	DS01
DS02	83.25	83.5	83.375		176.35	177.575	176.963		88.25	88.75	88.5		133.5	137	135.25		157.75	159	158.375		138.782	136.224	137.503		164.35	162.025	163.188		249.5	260.5	255		144	142.5	143.25	DS02
DS03	77.25	76.5	76.875		151.025	150.4	150.712		81	80	80.5		107.5	108.75	108.125		138.5	138.25	138.375		113.749	113.269	113.509		141.375	149.225	145.3		200.5	200.75	200.625		120.75	117.75	119.25	DS03
DS04	124	131	127.5		101.675	101.05	101.363		138	143.5	140.75		158	163.5	160.75		108.75	112.5	110.625		115.909	114.696	115.302		108.75	111.5	110.125		114.5	131.5	123		118.25	117.5	117.875	DS04
DS05	102.5	102.25	102.375		98.9	94.425	96.6625		105.5	106	105.75		95	95.25	95.125		108.25	109.5	108.875		93.449	95.5407	94.4949		103.65	108.475	106.062		96.5	102.75	99.625		111.25	111.25	111.25	DS05
DS06	107.5	105.75	106.625		93.475	96.375	94.925		133.25	131.5	132.375		111	113	112		95.25	95	95.125		102.992	107.453	105.223		99.25	94.875	97.0625		121.5	109	115.25		109.5	107.5	108.5	DS06
DS07	90.5	87.75	89.125		82.75	81.725	82.2375		98.75	94.5	96.625		92.25	93.75	93		80	81.5	80.75		79.769	81.8482	80.8086		86.125	79.9	83.0125		104.5	97.75	101.125		107.25	107.25	107.25	DS07
DS08	86.5	82.5	84.5		92.8	91.425	92.1125		100.25	97.25	98.75		91	89.25	90.125		83.75	83.75	83.75		92.0235	88.9019	90.4627		86.8	88.35	87.575		98.5	98.25	98.375		94.5	93.5	94	DS08
DS09	15.25	16.75	16		25.95	24.25	25.1		<20.25	<20.25	<20.25		19.875	17.55	18.7125		13.25	14	13.625		16.5339	16.2428	16.3883		29.2	25.925	27.5625		25	26.5	25.75		19.05	18.95	19	DS09
DS10	98.5	100	99.25		85.025	87.95	86.4875		108	109	108.5		104.5	107	105.75		93.25	94	93.625		102.777	106.982	104.879		97.825	93.65	95.7375		111	101	106		107.25	108.75	108	DS10
DS11	100	101.5	100.75		109.525	102.775	106.15		105.5	101.75	103.625		109.25	109.75	109.5		98.5	98.25	98.375		94.5731	95.1512	94.8622		114.7	124.65	119.675		115.25	105.75	110.5		120.75	123.25	122	DS11
DS12	96.75	95.5	96.125		91.425	89.2	90.3125		90.25	92.5	91.375		97.25	90.5	93.875		92.75	91.25	92		87.0002	83.2121	85.1061		99.25	103.925	101.588		97	94.25	95.625		107	110.75	108.875	DS12
DS13	87	83.5	85.25		82.525	82.425	82.475		95	96	95.5		90	89.25	89.625		84.5	84.75	84.625		87.478	88.2829	87.8804		83	85.575	84.2875		87.25	81.75	84.5		100	99	99.5	DS13
DS14	51	52.75	51.875		46.525	44.6	45.5625		51.75	52.25	52		50.25	51.25	50.75		57	57.5	57.25		53.1309	55.6929	54.4119		51.875	50.5	51.1875		49.5	54.5	52		58	58.25	58.125	DS14
DS15	70.25	69.75	70		67.325	67.85	67.5875		76.75	78	77.375		65.25	66.25	65.75		72.5	73.75	73.125		74.6344	77.5925	76.1135		74.575	75.15	74.8625		82.75	73.5	78.125		75.75	75.5	75.625	DS15
DS16	60.75	57.5	59.125		50.825	51.85	51.3375		69	68.5	68.75		77.5	72.75	75.125		56	57	56.5		61.8951	59.963	60.9291		52.375	51.175	51.775		72	75.25	73.625		77	76.75	76.875	DS16
DS17	33	31.75	32.375		29.225	30.175	29.7		29	32.75	30.875		31.75	31	31.375		33	33.5	33.25		33.7369	33.5043	33.6206		33.675	32.425	33.05		41.25	38.75	40		38	37.75	37.875	DS17
DS18	38	39.75	38.875		43.4	43.05	43.225		38.75	38	38.375		39.75	42.75	41.25		39.25	39.5	39.375		41.9447	40.7003	41.3225		43.825	38.9	41.3625		44	46.25	45.125		50.5	51	50.75	DS18
DS19	135.75	136	135.875		188.225	184.35	186.288		143	139.25	141.125		144	145.75	144.875		134	131.75	132.875		122.818	124.82	123.819		155.85	151.225	153.538		170	170.25	170.125		157	159.75	158.375	DS19
DS20	61.5	59.5	60.5		55	51.975	53.4875		61.25	60	60.625		67.75	68	67.875		61.75	63.25	62.5		58.5176	61.5821	60.0499		66.75	60.65	63.7		68.25	70.5	69.375		78.25	77.75	78	DS20
DS21	83.75	80.25	82		78.275	75.225	76.75		76.25	78.5	77.375		79.5	80.25	79.875		84.25	83.5	83.875		69.2981	74.5794	71.9388		81.85	74.3	78.075		83	85.75	84.375		93.75	95.5	94.625	DS21
DS22	28.5	29.5	29		29.725	33.025	31.375		24.75	27.25	26		31.5	31	31.25		28	28	28		27.9458	26.9385	27.4422		33.225	28.5	30.8625		39.25	28.5	33.875		37.75	37.75	37.75	DS22
DS23	32	32.5	32.25		38.65	40.575	39.6125		32.5	32.25	32.375		42	40.25	41.125		43.5	43.75	43.625		39.2872	38.6772	38.9822		45.325	41.875	43.6		65	64.25	64.625		48.75	49	48.875	DS23
DS24	29.75	28.5	29.125		27.675	25.1	26.3875		26.25	21.5	23.875		27.75	26.75	27.25		26	27	26.5		31.1317	31.4953	31.3135		32.5	29.875	31.1875		32.75	28	30.375		32.5	32.75	32.625	DS24
DS25	67.5	66	66.75		61.4	64.125	62.7625		54.75	55	54.875		62.25	59.75	61		72	72	72		61.4065	63.1131	62.2598		69.85	68.525	69.1875		57	44	50.5		76.5	77.75	77.125	DS25
DS26	29.75	31	30.375		41.1	40.2	40.65		33.75	32	32.875		36.25	35.25	35.75		27	28.75	27.875		31.7932	33.8056	32.7994		30.35	27.225	28.7875		29.25	35	32.125		38.75	38.25	38.5	DS26
DS27	91	90.5	90.75		79.275	75.4	77.3375		96.25	96.75	96.5		89.75	86.5	88.125		84.5	83.25	83.875		86.4257	89.0166	87.7211		80.15	77.75	78.95		89	102.75	95.875		94.5	92.5	93.5	DS27
DS28	55.25	55.5	55.375		53.6	49.475	51.5375		56.75	55.25	56		57.75	56.75	57.25		53.75	55.25	54.5		53.285	50.7275	52.0062		53.6	50.85	52.225		77	70.5	73.75		69.25	68.25	68.75	DS28
DS29	50.75	52.25	51.5		53.925	56.975	55.45		57	55.5	56.25		55	55.5	55.25		49.75	50	49.875		52.8387	54.1261	53.4824		46.175	42.875	44.525		59	51.5	55.25		62.5	63.25	62.875	DS29
DS30	69.5	69.75	69.625		57.6	61	59.3		75.5	75	75.25		73.5	72	72.75		62.5	62.25	62.375		66.1166	71.0617	68.5891		61.85	58.55	60.2		76.75	66	71.375		75.25	74	74.625	DS30
DS31	54	52.25	53.125		75.875	78.2	77.0375		48	50.5	49.25		67	68.25	67.625		83	85.5	84.25		75.5495	74.9033	75.2264		83.5	76.025	79.7625		101.5	93.5	97.5		72.25	74.25	73.25	DS31
DS32	20.5	23	21.75		21.1	21.5	21.3		27.25	25	26.125		23.875	23.9	23.8875		19.25	19.75	19.5		23.0686	22.7298	22.8992		19.975	18.175	19.075		33.25	29.5	31.375		25.25	25.25	25.25	DS32
DS33	61.5	59.5	60.5		61.2	63.925	62.5625		62.5	60.5	61.5		59.25	64	61.625		62.75	63	62.875		58.4254	62.4661	60.4458		63.175	60.05	61.6125		51.75	63.5	57.625		74.25	76	75.125	DS33
DS34	63.5	61	62.25		110.075	107.9	108.987		60	58.75	59.375		85	89.5	87.25		105	107.5	106.25		91.1255	91.7536	91.4396		109.425	106.35	107.888		137.75	130.75	134.25		95.75	96.5	96.125	DS34
DS35	45	45.25	45.125		42.625	42.125	42.375		51.5	49.75	50.625		41	40.75	40.875		43.25	44.5	43.875		47.8513	47.1322	47.4917		49.35	42.45	45.9		64.5	62	63.25		42.5	42.75	42.625	DS35
DS36	73.75	73.5	73.625		71.625	72.475	72.05		75	72	73.5		73.5	71	72.25		71.75	71.25	71.5		72.1637	72.328	72.2459		62.5	73.975	68.2375		65.75	58.25	62		79.75	80.5	80.125	DS36
DS37	130.75	133.5	132.125		108.125	109.475	108.8		146	145.5	145.75		122.5	123.25	122.875		107.75	109	108.375		116.427	117.792	117.11		120.725	126.3	123.513		101.5	103	102.25		116.25	116.5	116.375	DS37
DS38	139.5	129.25	134.375		126	123.975	124.988		153.25	149.25	151.25		135.25	133.75	134.5		122.75	128.25	125.5		120.771	126.974	123.872		122.15	125.875	124.013		122	123	122.5		144.75	147	145.875	DS38
DS39	63	61.75	62.375		111	105.975	108.487		58.75	63.5	61.125		88.5	89.25	88.875		107.5	113	110.25		93.8408	95.6395	94.7402		104.35	102.775	103.562		127.75	134	130.875		97	100.25	98.625	DS39
DS40	52.5	52.25	52.375		35.45	35.275	35.3625		52.25	49.5	50.875		53.25	53.75	53.5		54.5	55.75	55.125		52.3328	53.9227	53.1278		39.975	43.175	41.575		61.25	50.25	55.75		63.75	62.5	63.125	DS40
DS41	62	62.5	62.25		67.95	66.6	67.275		71.75	77.25	74.5		72.5	73	72.75		62.25	63.25	62.75		69.7888	71.022	70.4054		58.7	59.775	59.2375		55.5	63.25	59.375		75	75.5	75.25	DS41
DS42	44.75	45	44.875		40.275	42.15	41.2125		41.25	44	42.625		41	39.5	40.25		49.25	48.75	49		43.3207	44.2498	43.7852		40.425	41.4	40.9125		46.5	49.75	48.125		52.25	52.5	52.375	DS42
DS43	44	46	45		38.55	36.175	37.3625		42.5	44	43.25		42.25	41	41.625		47	46.25	46.625		45.8228	45.9269	45.8748		44.2	38.35	41.275		50	47.25	48.625		49.25	49.5	49.375	DS43
DS44	156.75	156.25	156.5		187.275	189.2	188.238		159.75	156.75	158.25		152.5	154	153.25		150.75	147.75	149.25		139.767	138.917	139.342		161.875	155	158.438		178.5	189	183.75		168.25	170.75	169.5	DS44
DS45	58.5	58	58.25		49.6	53.05	51.325		56	56.5	56.25		65.75	65.5	65.625		56.75	59	57.875		58.1882	57.3474	57.7678		46.35	47.525	46.9375		61	62.25	61.625		77.5	78	77.75	DS45
DS46	63.25	65.25	64.25		49.825	52.25	51.0375		68	67.75	67.875		63	65.25	64.125		58.5	58	58.25		62.8485	59.6897	61.2691		51.825	49.875	50.85		65.75	60.5	63.125		67	67.75	67.375	DS46
DS47	162.75	169.5	166.125		168.225	168.1	168.163		204	190.25	197.125		174.25	186.25	180.25		145.25	144	144.625		156.529	155.597	156.063		159.125	153.425	156.275		186.25	181.5	183.875		161.25	162.5	161.875	DS47
DS48	39.5	38.5	39		35.9	33.225	34.5625		36.75	38	37.375		38	36.75	37.375		36.75	37	36.875		37.0373	37.623	37.3301		36.825	35.125	35.975		43.25	44.25	43.75		41.5	42.25	41.875	DS48
DS49	129.5	125.25	127.375		148.7	151.25	149.975		152	152.25	152.125		157.25	158.5	157.875		143.5	143	143.25		144.405	145.17	144.788		154	151	152.5		195.5	188.5	192		140.5	139.75	140.125	DS49
DS50	123.25	115.25	119.25		93.15	91.875	92.5125		98	104.75	101.375		106	102.5	104.25		116.25	117.5	116.875		90.44	94.1107	92.2754		111.1	103.925	107.512		89.75	84.5	87.125		120.75	118.25	119.5	DS50
SRM1949NPA	66	64	65		55.675	59.8	57.7375		65.25	63.25	64.25		69.25	68.75	69		64.5	64.5	64.5		60.7588	58.2633	59.511		70.35	63.6	66.975		76.25	79	77.625		73.75	75	74.375	SRM1949NPA
SRM1949NPB	65.5	62.25	63.875		60.275	57.775	59.025		63.5	63	63.25		69.25	68.25	68.75		63.75	62.75	63.25		64.1964	62.966	63.5812		75.25	65.575	70.4125		73	73.5	73.25		77.5	77.75	77.625	SRM1949NPB
SRM1949NPC	65.25	64.25	64.75		54.725	60.125	57.425		63	62.25	62.625		67.25	66.75	67		58.5	61.75	60.125		65.1264	65.0393	65.0829		75.85	70.35	73.1		68	66.25	67.125		76.75	78.5	77.625	SRM1949NPC
SRM1949NPD	65.25	64.25	64.75		50.875	52.35	51.6125		66.5	64	65.25		69.5	69.5	69.5		62.25	62.5	62.375		60.1426	57.905	59.0238		56.25	34.325	45.2875		60.75	62.75	61.75		72.25	73.5	72.875	SRM1949NPD
SRM1949NPE	75.5	74.25	74.875		57.125	53.425	55.275		65.25	65.75	65.5		70.25	68.5	69.375		71.5	71.25	71.375		62.3417	65.1149	63.7283		58.6	58.75	58.675		66.75	70.75	68.75		72.75	74	73.375	SRM1949NPE
mean of means			66.65				56.215				64.175				68.725				64.325				62.1854				62.89				69.7				75.175	mean of means
SD			4.61773				2.90451				1.11131				1.00933				4.25239				2.73276				11.2376				6.0445				2.30082	SD
SRM1949T1A	67.5	68.25	67.875		64.9	66.425	65.6625		63.25	61.25	62.25		69	73.25	71.125		68.75	68.25	68.5		65.1583	64.8377	64.998		82.575	81.825	82.2		69.5	70.5	70		80.5	80.5	80.5	SRM1949T1A
SRM1949T1B	65.75	67	66.375		69.625	68.925	69.275		64.5	62.5	63.5		71.75	70	70.875		67.25	67	67.125		68.2757	65.926	67.1008		84.925	79.325	82.125		60.75	56	58.375		82.75	80.5	81.625	SRM1949T1B
SRM1949T1C	63.5	62.75	63.125		62.4	62.85	62.625		62.75	62.25	62.5		70	72	71		63.75	63	63.375		62.8659	62.6686	62.7673		64.375	61.825	63.1		66.5	65.25	65.875		78.25	78.25	78.25	SRM1949T1C
SRM1949T1D	63.5	67.5	65.5		54.925	59.3	57.1125		61	60.75	60.875		71	69.5	70.25		63.25	63.5	63.375		59.1448	61.3839	60.2644		63.5	59.725	61.6125		58.25	52	55.125		76.5	78	77.25	SRM1949T1D
SRM1949T1E	67.75	66	66.875		59.1	59.325	59.2125		58.25	64.25	61.25		70	69.5	69.75		63.5	65.5	64.5		64.6329	63.9062	64.2696		63.75	67.875	65.8125		58.5	63.5	61		78.5	78.5	78.5	SRM1949T1E
mean of means			65.95				62.7775				62.075				70.6				65.375				63.88				70.97				62.075				79.225	mean of means
SD			1.79757				4.88276				0.934077				0.582291				2.32345				2.55374				10.3277				5.92439				1.78623	SD
SRM1949T2A	72.75	72.5	72.625		59.975	60.2	60.0875		63.5	65.25	64.375		76.25	77	76.625		67.75	68.75	68.25		67.7694	68.8543	68.3118		68.45	71.325	69.8875		64	61.25	62.625		78.5	77.25	77.875	SRM1949T2A
SRM1949T2B	76.5	74.5	75.5		79.35	81.475	80.4125		66.5	68	67.25		76	80.5	78.25		67.25	68.25	67.75		72.0636	73.2568	72.6602		105.55	105.775	105.662		55	64	59.5		84	84	84	SRM1949T2B
SRM1949T2C	72.5	72.5	72.5		56.7	58.625	57.6625		63	69	66		74.5	75.5	75		68	68	68		66.6698	65.5795	66.1247		67.7	61.475	64.5875		53.5	57.75	55.625		77.5	77	77.25	SRM1949T2C
SRM1949T2D	83.5	82	82.75		53.925	54.65	54.2875		66.25	67.25	66.75		77	80.5	78.75		71.5	74.5	73		64.4129	66.2934	65.3532		61.175	57.95	59.5625		60.25	55.75	58		77	76	76.5	SRM1949T2D
SRM1949T2E	77.25	76.75	77		63.35	64.425	63.8875		64.75	67.25	66		75.5	78.75	77.125		68.75	69.25	69		67.1745	71.0794	69.127		80.575	84.775	82.675		52.25	58.25	55.25		79.75	78.5	79.125	SRM1949T2E
mean of means			76.075				63.2675				66.075				77.15				69.2				68.3154				76.475				58.2				78.95	mean of means
SD			4.19598				10.2042				0.973396				1.47214				2.17514				2.87707				18.4465				3.0267				2.9825	SD
SRM1949T3A	72.25	71.75	72		61.7	58.6	60.15		58.25	59.25	58.75		68.5	67.5	68		67.75	66.5	67.125		65.3973	66.9789	66.1881		78.475	78.625	78.55		63.25	51.75	57.5		69.5	69.5	69.5	SRM1949T3A
SRM1949T3B	75.75	71	73.375		58.75	61.725	60.2375		61.75	57.75	59.75		69.75	70.25	70		69.25	68.75	69		66.8663	64.9623	65.9143		76.9	73.575	75.2375		62.5	59.25	60.875		68.5	68.75	68.625	SRM1949T3B
SRM1949T3C	66.5	76.5	71.5		52.275	53.6	52.9375		62	61.25	61.625		70.75	66.25	68.5		67.25	66	66.625		66.0728	66.9725	66.5226		68.4	66.225	67.3125		55.75	50.25	53		69	66.75	67.875	SRM1949T3C
SRM1949T3D	73.75	76.25	75		51.15	51.05	51.1		59.25	60.75	60		67.75	68	67.875		66	65.5	65.75		60.618	60.9352	60.7766		59.925	59.875	59.9		50.5	47.75	49.125		67.75	67.25	67.5	SRM1949T3D
SRM1949T3E	70.75	71.25	71		53.925	58.975	56.45		59	61.5	60.25		67.25	70	68.625		66	67	66.5		63.3484	64.867	64.1077		77.025	71.375	74.2		49.75	53.75	51.75		68	68	68	SRM1949T3E
mean of means			72.575				56.175				60.075				68.6				67				64.7019				71.04				54.45				68.3	mean of means
SD			1.61922				4.14177				0.927362				0.845022				1.22155				2.3851				7.44981				4.69924				0.783621	SD
SRM2969A	32	35.25	33.625		37	35.55	36.275		31.75	27.5	29.625		32.25	31.75	32		34.5	34.75	34.625		32.8925	34.1414	33.5169		42.8	39.9	41.35		44	46.5	45.25		35.25	35.75	35.5	SRM2969A
SRM2969B	31	32.25	31.625		35.375	35.725	35.55		27.25	32	29.625		31.25	31.5	31.375		31.75	32.5	32.125		31.6947	33.6364	32.6655		40.5	41.525	41.0125		36.75	31	33.875		34.75	35	34.875	SRM2969B
SRM2969C	31.25	32	31.625		35.275	34.95	35.1125		30.5	31.25	30.875		33.5	31.75	32.625		34	33.25	33.625		31.5186	34.7345	33.1266		40.2	39.475	39.8375		40.75	38.5	39.625		34.75	35.75	35.25	SRM2969C
SRM2969D	32.25	32	32.125		30.975	32.5	31.7375		31.25	29.5	30.375		32.5	33.75	33.125		32.25	33.25	32.75		31.0902	33.408	32.2491		36.125	34.075	35.1		29.5	37.75	33.625		34.5	34.5	34.5	SRM2969D
SRM2969E	34	33.25	33.625		31.025	33.15	32.0875		33	31.25	32.125		32.5	31.25	31.875		32.25	33	32.625		33.0323	32.3227	32.6775		35.725	32.825	34.275		39.5	36	37.75		34.5	34.75	34.625	SRM2969E
mean of means			32.525				34.1525				30.525				32.2				33.15				32.8471				38.315				38.025				34.95	mean of means
SD			1.0247				2.09022				0.930054				0.682367				0.985837				0.486334				3.37133				4.78066				0.420193	SD
SRM2970A	55.25	56.25	55.75		76.475	74.825	75.65		56.75	55.75	56.25		65	65.5	65.25		81.75	81.5	81.625		71.9803	70.3039	71.1421		78.75	80.95	79.85		93.75	105.5	99.625		72.5	75	73.75	SRM2970A
SRM2970B	56	55.5	55.75		75.15	74.25	74.7		56.5	53.75	55.125		66	65.5	65.75		82	81.5	81.75		69.9823	75.8186	72.9004		81.55	78.95	80.25		79.25	103	91.125		74.75	73.25	74	SRM2970B
SRM2970C	56.75	53.75	55.25		72.15	72.975	72.5625		56.25	55	55.625		69.25	66.25	67.75		79.5	80.5	80		74.2138	75.5757	74.8948		83.3	78.475	80.8875		77.5	95	86.25		76.5	75.75	76.125	SRM2970C
SRM2970D	55.75	57	56.375		69.825	70.65	70.2375		54	51.75	52.875		66	69.75	67.875		81	80.25	80.625		71.7405	69.4895	70.615		74.15	70.55	72.35		85.75	84.5	85.125		72.25	72.5	72.375	SRM2970D
SRM2970E	56.5	53.5	55		71.025	66.8	68.9125		55.5	55	55.25		65	64	64.5		80.75	80.25	80.5		71.5199	72.2347	71.8773		71.225	69.15	70.1875		85.75	93.25	89.5		70.75	71.5	71.125	SRM2970E
mean of means			55.625				72.4125				55.025				66.225				80.9				72.2859				76.705				90.325				73.475	mean of means
SD			0.53033				2.85995				1.14401				1.51658				0.757257				1.69196				5.03476				5.73272				1.87791	SD

## Sheet: Ligand Binding Assays (ICHT)
	ABBOTT (ICHT)				DIASORIN (ICHT)
	Alinity 25-OH Vitamin D				25OH Vitamin D Total
	Total 25(OH)D nmol/L				Total 25(OH)D nmol/L
Sample ID	Replicate 1	Replicate 2	Mean		Replicate 1	Replicate 2	Mean
DS01	87.2	90.6	88.9		129	131	130
DS02	85.3	81.9	83.6		144	146	145
DS03	82.2	77.9	80.05		121	119	120
DS04	123.1	130.5	126.8		164	158	161
DS05	102.5	104.4	103.45		99.9	95.7	97.8
DS06	105.9	106.5	106.2		115	122	118.5
DS07	91.6	87.7	89.65		99.2	103	101.1
DS08	84	83.6	83.8		99	99.5	99.25
DS09	13.3	13.1	13.2		21.3	20.4	20.85
DS10	101.4	97.7	99.55		109	107	108
DS11	101.6	100.3	100.95		115	117	116
DS12	90.2	93.6	91.9		99.4	96.8	98.1
DS13	84.7	85.4	85.05		95.7	92.2	93.95
DS14	53.6	52.7	53.15		56.3	55.7	56
DS15	70.1	73	71.55		66.4	70.3	68.35
DS16	59.4	58.7	59.05		74.5	76.5	75.5
DS17	33.9	33.7	33.8		33.9	36.3	35.1
DS18	40.5	39	39.75		48.5	48.6	48.55
DS19	130.8	127.6	129.2		155	154	154.5
DS20	63.5	63.5	63.5		73	70.2	71.6
DS21	82.4	81.3	81.85		86.4	91	88.7
DS22	32.3	32.1	32.2		37.4	37.5	37.45
DS23	32.6	32.9	32.75		46.6	47.3	46.95
DS24	29.9	25.3	27.6		32.3	30.5	31.4
DS25	68.8	68.8	68.8		70	68	69
DS26	30	31.6	30.8		41.3	40.6	40.95
DS27	89.4	86.4	87.9		98.1	100	99.05
DS28	59.2	56.7	57.95		65.7	63.4	64.55
DS29	53.6	56.3	54.95		64.9	62.2	63.55
DS30	72.2	69.4	70.8		82.7	81.7	82.2
DS31	51.5	52.8	52.15		75.3	72.7	74
DS32	18.5	18.9	18.7		28.1	29	28.55
DS33	59.4	61.1	60.25		68.6	68.7	68.65
DS34	61.9	58	59.95		91.6	92.3	91.95
DS35	46.1	44.2	45.15		48.4	48.1	48.25
DS36	73.5	74.6	74.05		79	79.7	79.35
DS37	129.3	133.5	131.4		130	128	129
DS38	131.8	133.7	132.75		155	151	153
DS39	64	63.3	63.65		97.9	97.6	97.75
DS40	57.2	55.1	56.15		58.8	58.7	58.75
DS41	66.1	65.4	65.75		77.8	76.4	77.1
DS42	46	44.3	45.15		46	45.6	45.8
DS43	45.5	48.1	46.8		49.4	48.7	49.05
DS44	146.2		146.2		173	176	174.5
DS45	58.5	60	59.25		73.9	70.7	72.3
DS46	63.8	65	64.4		74.5	74.8	74.65
DS47	149.8	156	152.9		202	191	196.5
DS48	41.2	39.8	40.5		44.3	45	44.65
DS49	123.1	120.9	122		174	171	172.5
DS50	116	116	116		112	108	110
SRM1949NPA	66.9	67.1	67		68.1	70.1	69.1
SRM1949NPB	66.9	68.6	67.75		73.7	71.6	72.65
SRM1949NPC	65	66.9	65.95		70.4	72.3	71.35
SRM1949NPD	67.1	69.3	68.2		70.9	71.9	71.4
SRM1949NPE	67.2	69	68.1		70.9	73.6	72.25
mean of means			67.4				71.35
SD			0.937417				1.37523
SRM1949T1A	68.9	67	67.95		71.7	73.7	72.7
SRM1949T1B	68.6	70.6	69.6		72.8	74.6	73.7
SRM1949T1C	68.7	70.2	69.45		74.1	73.5	73.8
SRM1949T1D	70.3	72.8	71.55		74	75.6	74.8
SRM1949T1E	65.4	70.9	68.15		76.1	75.8	75.95
mean of means			69.34				74.19
SD			1.44153				1.23309
SRM1949T2A	77.8	76.1	76.95		78.8	73	75.9
SRM1949T2B	73.4	73.8	73.6		80.1	78.7	79.4
SRM1949T2C	77.1	76.7	76.9		77.4	77.3	77.35
SRM1949T2D	78.6	72.3	75.45		79	79.8	79.4
SRM1949T2E	74.7	76.4	75.55		79.6	77.3	78.45
mean of means			75.69				78.1
SD			1.36903				1.49206
SRM1949T3A	74.1	71.9	73		69.3	70.1	69.7
SRM1949T3B	74.4	75.1	74.75		70.6	72	71.3
SRM1949T3C	73.3	73.8	73.55		72.3	71.2	71.75
SRM1949T3D	72.3	73.6	72.95		71.6	70.4	71
SRM1949T3E	72.7	72.2	72.45		74.2	77.6	75.9
mean of means			73.34				71.93
SD			0.879204				2.3467
SRM2969A	30.9	35.5	33.2		37.2	34.4	35.8
SRM2969B	35	34.7	34.85		34.9	35.4	35.15
SRM2969C	35.6	35.7	35.65		37.3	36.6	36.95
SRM2969D	32.4	32.9	32.65		36.9	36.8	36.85
SRM2969E	35.6	32.1	33.85		36.6	38	37.3
mean of means			34.04				36.41
SD			1.21676				0.899583
SRM2970A	54.8	56.9	55.85		70.2	70.4	70.3
SRM2970B	57.9	58.7	58.3		69.9	73.2	71.55
SRM2970C	54.4	54.7	54.55		72.7	70.9	71.8
SRM2970D	54.6	57.6	56.1		72.5	72.8	72.65
SRM2970E			56.2		72.6	74.8	73.7
mean of means			1.55617				72
SD							1.26935
