# Supplementary material for: Commutability assessment of new standard reference materials (SRMs) for determining serum total 25-hydroxyvitamin D using ligand binding and liquid chromatography–tandem mass spectrometry (LC–MS/MS) assays
Source: Anal Bioanal Chem. 2025 Jan 10;417(12):2539–61. doi: 10.1007/s00216-024-05699-7 (PMC12003064; doi:10.1007/s00216-024-05699-7)
Supplement: Supplementary file 4 — Supplementary file4 (XLS 304 KB) [file 216_2024_5699_MOESM4_ESM.xls]

## Sheet: Sample allocation
Allocation of measurements in a run
Example with 50 CSs and 5 RMs
Each position has triplicate measurements in adjacent positions in a run
Position	Sample	RM position
1	CS1-1
2	CS1-2
3	CS2-1
4	CS2-2
5	RM1-1	1
6	RM1-2
7	CS3-1
8	CS3-2
9	RM2-1	1
10	RM2-2
11	CS4-1
12	CS4-2
13	CS5-1
14	CS5-2
15	RM3-1	1
16	RM3-2
17	CS5-1
18	CS5-2
19	RM4-1	1
20	RM4-2
21	CS6-1
22	CS6-2
23	CS7-1
24	CS7-2
25	RM5-1	1
26	RM5-2
27	CS8-1
28	CS8-2
29	RM6-1	1
30	RM6-2
31	CS9-1
32	CS9-2
33	CS10-1
34	CS10-2
35	RM1-1	2
36	RM1-2
37	CS11-1
38	CS11-2
39	RM1-1	2
40	RM1-2
41	CS12-1
42	CS12-2
43	CS13-1
44	CS13-2
45	RM2-1	2
46	RM2-2
47	CS14-1
48	CS14-2
49	CS15-1
50	CS15-2
51	RM3-1	2
52	RM3-2
53	CS16-1
54	CS16-2
55	RM4-1	2
56	RM4-2
57	CS17-1
58	CS17-2
59	CS18-1
60	CS18-2
61	RM5-1	2
62	RM5-2
63	CS19-1
64	CS19-2
65	RM6-1	2
66	RM6-2
67	CS20-1
68	CS20-2
69	CS21-1
70	CS22-2
71	RM1-1	3
72	RM1-2
73	CS23-1
74	CS23-2
75	RM2-1	3
76	RM2-2
77	CS24-1
78	CS24-2
79	CS25-1
80	CS25-2
81	RM3-1	3
82	RM3-2
83	CS26-1
84	CS26-2
85	RM4-1	3
86	RM4-2
87	CS27-1
88	CS27-2
89	CS28-1
90	CS28-2
91	RM5-1	3
92	RM5-2
93	CS29-1
94	CS29-2
95	RM6-1	3
96	RM6-2
97	CS30-1
98	CS30-2
99	CS31-1
100	CS31-2
101	RM1-1	4
102	RM1-2
103	CS32-1
104	CS32-2
105	RM2-1	4
106	RM2-2
107	CS33-1
108	CS33-2
109	CS34-1
110	CS34-2
111	RM3-1	4
112	RM3-2
113	CS35-1
114	CS35-2
115	RM4-1	4
116	RM4-2
117	CS36-1
118	CS36-2
119	CS37-1
120	CS37-2
121	RM5-1	4
122	RM5-2
123	CS38-1
124	CS38-2
125	RM6-1	4
126	RM6-2
127	CS39-1
128	CS39-2
129	CS40-1
130	CS40-2
131	RM1-1	5
132	RM1-2
133	CS41-1
134	CS41-2
135	RM2-1	5
136	RM2-2
137	CS42-1
138	CS42-2
139	CS43-1
140	CS43-2
141	RM3-1	5
142	RM3-2
143	CS44-1
144	CS44-2
141	RM4-1	5
142	RM4-2
143	CS45-1
144	CS45-2
145	CS46-1
146	CS46-2
149	RM5-1	5
150	RM5-2
151	CS47-1
152	CS47-2
153	RM6-1	5
154	RM6-2
155	CS48-1
156	CS48-2
157	CS49-1
158	CS49-2
159	CS50-1
160	CS50-2

## Sheet: Raw_data
Raw data
Analyte:
MP x
MP y
Concentration						Concentration							ln(Concentration)
Clinical samples (CS)		NIST RMP				Reference material (RM)							Reference material (RM)
	MP x		MP y					MP x		MP y					MP x		MP y
CS ID	Rep 1	Rep 2	Rep 1	Rep 2		RM ID	Position	Rep 1	Rep 2	Rep 1	Rep 2		RM ID	Position	Rep 1	Rep 2	Rep 1	Rep 2
CS1	148.978	148.865	90.4	87.7		SRM 2969	1	34.51	35.046	29.5	30.2		SRM 2969	1	3.54125	3.55666	3.38439	3.40784
CS2	144.899	144.616	80.4	83.7		SRM 2969	2	34.42	34.89	32.1	31.1		SRM 2969	2	3.53864	3.5522	3.46886	3.43721
CS3	137.601	137.398	77.9	74.4		SRM 2969	3	34.664	35.101	30.5	30.4		SRM 2969	3	3.5457	3.55823	3.41773	3.41444
CS4	110.831	112.658	118	115		SRM 2969	4	34.947	34.836	30.2	33.6		SRM 2969	4	3.55383	3.55065	3.40784	3.51453
CS5	106.928	108.169	103	99		SRM 2969	5	34.249	34.258	33.5	34.7		SRM 2969	5	3.53366	3.53392	3.51155	3.54674
CS6	88.8305	87.8598	105	104		SRM 2970	1	81.527	81.08	51.8	49.9		SRM 2970	1	4.40093	4.39544	3.94739	3.91002
CS7	72.6956	73.1749	89.9	88.2		SRM 2970	2	80.953	80.964	52.8	55.4		SRM 2970	2	4.39387	4.394	3.96651	4.01458
CS8	77.5718	77.1294	79	77		SRM 2970	3	80.658	80.415	54.7	55.2		SRM 2970	3	4.39022	4.3872	4.00186	4.01096
CS9	16.6232	16.2277	17.1	18		SRM 2970	4	81.692	80.231	53.9	56.4		SRM 2970	4	4.40296	4.38491	3.98713	4.03247
CS10	87.8971	90.433	92.9	93.7		SRM 2970	5	80.356	81.527	48.8	54.2		SRM 2970	5	4.38647	4.40093	3.88773	3.99268
CS11	89.3868	89.1909	95.2	95.8		SRM 1949NP	1	64.354	62.018	60.6	60.9		SRM 1949NP	1	4.1644	4.12742	4.10429	4.10923
CS12	76.0697	86.1115	90.7	89.7		SRM 1949NP	2	62.919	62.495	61.1	63.2		SRM 1949NP	2	4.14185	4.13509	4.11251	4.1463
CS13	76.9177	75.6916	82.5	83.5		SRM 1949NP	3	62.313	62.403	64.1	63.6		SRM 1949NP	3	4.13217	4.13361	4.16044	4.15261
CS14	53.2661	53.8099	51.6	49.1		SRM 1949NP	4			64.2	61.8		SRM 1949NP	4			4.162	4.1239
CS15	73.9287	74.3139	66.6	66.6		SRM 1949NP	5			63.9	63.2		SRM 1949NP	5			4.15732	4.1463
CS16	66.5186	58.5249	55.8	57.3		SRM 1949T1	1	66.446	68.721	62.4	60.9		SRM 1949T1	1	4.19639	4.23005	4.13357	4.10923
CS17	33.7586	34.1918	31.3	30.5		SRM 1949T1	2	67.447	67.719	60.2	62.8		SRM 1949T1	2	4.21134	4.21537	4.09767	4.13996
CS18	44.0291	43.0186	40.4	37.7		SRM 1949T1	3	67.703	69.106	63.3	65.5		SRM 1949T1	3	4.21513	4.23564	4.14789	4.18205
CS19	125.225	125.599	133	128		SRM 1949T1	4			67.2	64.7		SRM 1949T1	4			4.20767	4.16976
CS20	63.9703	64.6686	61.2	60.7		SRM 1949T1	5			65.5	62.7		SRM 1949T1	5			4.18205	4.13836
CS21	79.996	82.5309	79.2	77.5		SRM 1949T2	1	75.62	73.705	70.3	73.5		SRM 1949T2	1	4.32572	4.30007	4.25277	4.29729
CS22	30.6994	30.4794	31.5	29.4		SRM 1949T2	2	77.202	76.877	74.9	73		SRM 1949T2	2	4.34643	4.34221	4.31615	4.29046
CS23	41.7936	42.3148	30.3	33		SRM 1949T2	3	76.793	74.729	78.9	75.7		SRM 1949T2	3	4.34111	4.31387	4.36818	4.32678
CS24	28.9265	29.1303	28.7	27.1		SRM 1949T2	4			72.6	74.2		SRM 1949T2	4			4.28496	4.30676
CS25	74.6466	75.0712	66.3	68.2		SRM 1949T2	5			75.7	73.9		SRM 1949T2	5			4.32678	4.30271
CS26	30.7282	29.357	29.8	29.5		SRM 1949T3	1	77.219	74.977	73	68.6		SRM 1949T3	1	4.34665	4.31718	4.29046	4.22829
CS27	84.9964	84.3249	87	90.3		SRM 1949T3	2	74.885	75.194	68.2	69.5		SRM 1949T3	2	4.31595	4.32007	4.22244	4.24133
CS28	52.8921	52.3222	56.4	56.2		SRM 1949T3	3	77.105	75.839	67.1	73.8		SRM 1949T3	3	4.34517	4.32861	4.20618	4.30136
CS29	50.5472	50.3892	48.3	52.4		SRM 1949T3	4			70.6	68.5		SRM 1949T3	4			4.25703	4.22683
CS30	61.1727	61.6827	69.5	69.8		SRM 1949T3	5			72.8	66.3		SRM 1949T3	5			4.28772	4.19419
CS31	83.5626	75.1616	51.7	52.3
CS32	22.5288	20.1202	22.9	20.3
CS33	62.5626	63.6108	56.1	62.3				Modification Note: Only 3 rather than 5 positions for SRM 1949 all 4 levels
CS34	97.2843	97.6714	61.7	61
CS35	41.636	40.5877	40.6	41.1
CS36	68.2412	66.6946	73.9	69.4
CS37	100.045	99.263	130	137
CS38	129.094	129.559	137	132
CS39	112.112	111.727	64.8	64.9
CS40	59.7867	57.4238	52.8	54.5
CS41	65.039	66.0944	61.8	64.8
CS42	50.4393	50.6325	44.6	46.8
CS43	45.6177	46.0787	44.4	41.4		Mean concentrations for RMs
CS44	142.928	143.765	151	153					Conc both
CS45	58.2805	57.4995	57.7	57.5		RM ID	MP x	MP y	(x+y)/2
CS46	61.658	58.8636	61.8	62.1		SRM 2969	34.6921	31.58	33.136
CS47	133.132	136.053	163	156		SRM 2970	80.9403	53.31	67.1252
CS48	38.4825	37.9379	38.1	40.2		SRM 1949NP	62.7503	62.66	62.7052
CS49	137.276	139.496	119	125		SRM 1949T1	67.857	63.52	65.6885
CS50	119.715	121.123	120	113		SRM 1949T2	75.821	74.27	75.0455
						SRM 1949T3	75.8698	69.84	72.8549

## Sheet: CS_Trans
Precision and difference plots for CSs
Analyte:
MP x							Copy and paste from Raw_data (columns B-E) since we have duplicates rather than triplicates
MP y
	NIST RMP			NIST RMP									NIST RMP				NIST RMP
	Concentration												ln(Concentration)
	MP x		MP y		MP x		MP y		Conc both				MP x		MP y		MP x		MP y		Conc both	Diff ln(conc)
CS ID	Rep 1	Rep 2	Rep 1	Rep 2	Mean x	SD x	Mean y	SD y	(x+y)/2	Bi = y-x		CS ID	Rep 1	Rep 2	Rep 1	Rep 2	Mean x	SD ln(x)	Mean y	SD ln(y)	(x+y)/2	Bi = ln(y)-ln(x)
CS1	148.978	148.865	90.4	87.7	148.922	0.0800282	89.05	1.90919	118.986	-59.8716		CS1	5.0038	5.00304	4.50424	4.47392	148.922	0.000537384	89.05	0.0214412	118.986	-0.514337
CS2	144.899	144.616	80.4	83.7	144.758	0.199985	82.05	2.33345	113.404	-62.7078		CS2	4.97604	4.97408	4.38701	4.42724	144.758	0.00138152	82.05	0.0284432	113.404	-0.567935
CS3	137.601	137.398	77.9	74.4	137.5	0.14356	76.15	2.47487	106.825	-61.3499		CS3	4.92436	4.92288	4.35543	4.30946	137.5	0.00104407	76.15	0.0325057	106.825	-0.591182
CS4	110.831	112.658	118	115	111.744	1.29216	116.5	2.12132	114.122	4.75579		CS4	4.708	4.72436	4.77068	4.74493	111.744	0.0115638	116.5	0.0182098	114.122	0.0416294
CS5	106.928	108.169	103	99	107.548	0.877129	101	2.82843	104.274	-6.54843		CS5	4.67216	4.68369	4.63473	4.59512	107.548	0.00815576	101	0.0280079	104.274	-0.0630002
CS6	88.8305	87.8598	105	104	88.3451	0.686386	104.5	0.707107	96.4226	16.1549		CS6	4.48673	4.47574	4.65396	4.64439	88.3451	0.00776945	104.5	0.00676662	96.4226	0.16794
CS7	72.6956	73.1749	89.9	88.2	72.9353	0.33892	89.05	1.20208	80.9926	16.1147		CS7	4.28628	4.29285	4.4987	4.47961	72.9353	0.00464688	89.05	0.0134994	80.9926	0.199586
CS8	77.5718	77.1294	79	77	77.3506	0.312826	78	1.41421	77.6753	0.649365		CS8	4.3512	4.34548	4.36945	4.34381	77.3506	0.00404428	78	0.0181319	77.6753	0.00828194
CS9	16.6232	16.2277	17.1	18	16.4254	0.279716	17.55	0.636396	16.9877	1.12455		CS9	2.8108	2.78672	2.83908	2.89037	16.4254	0.0170303	17.55	0.0362698	16.9877	0.0659659
CS10	87.8971	90.433	92.9	93.7	89.165	1.79319	93.3	0.565685	91.2325	4.13496		CS10	4.47617	4.50461	4.53152	4.5401	89.165	0.0201123	93.3	0.00606312	91.2325	0.0454231
CS11	89.3868	89.1909	95.2	95.8	89.2888	0.138514	95.5	0.424264	92.3944	6.21117		CS11	4.49297	4.49078	4.55598	4.56226	89.2888	0.0015513	95.5	0.00444257	92.3944	0.0672455
CS12	76.0697	86.1115	90.7	89.7	81.0906	7.10068	90.2	0.707107	85.6453	9.1094		CS12	4.33165	4.45564	4.50756	4.49647	81.0906	0.0876769	90.2	0.0078394	85.6453	0.108368
CS13	76.9177	75.6916	82.5	83.5	76.3047	0.86702	83	0.707107	79.6523	6.69534		CS13	4.34274	4.32667	4.4128	4.42485	76.3047	0.0113628	83	0.00851946	79.6523	0.0841207
CS14	53.2661	53.8099	51.6	49.1	53.538	0.384482	50.35	1.76777	51.944	-3.18799		CS14	3.9753	3.98546	3.94352	3.89386	53.538	0.00718155	50.35	0.0351168	51.944	-0.0616882
CS15	73.9287	74.3139	66.6	66.6	74.1213	0.272316	66.6	0	70.3606	-7.5213		CS15	4.3031	4.3083	4.1987	4.1987	74.1213	0.00367393	66.6	0	70.3606	-0.106995
CS16	66.5186	58.5249	55.8	57.3	62.5218	5.6524	56.55	1.06066	59.5359	-5.97178		CS16	4.19748	4.06945	4.02177	4.0483	62.5218	0.0905303	56.55	0.0187572	59.5359	-0.0984302
CS17	33.7586	34.1918	31.3	30.5	33.9752	0.306317	30.9	0.565685	32.4376	-3.07524		CS17	3.51924	3.53199	3.44362	3.41773	33.9752	0.00901602	30.9	0.018308	32.4376	-0.0949392
CS18	44.0291	43.0186	40.4	37.7	43.5238	0.714543	39.05	1.90919	41.2869	-4.47382		CS18	3.78485	3.76163	3.69883	3.62966	43.5238	0.016418	39.05	0.0489104	41.2869	-0.108996
CS19	125.225	125.599	133	128	125.412	0.264292	130.5	3.53553	127.956	5.08835		CS19	4.83011	4.83309	4.89035	4.85203	125.412	0.0021074	130.5	0.0270955	127.956	0.0395893
CS20	63.9703	64.6686	61.2	60.7	64.3194	0.493772	60.95	0.353553	62.6347	-3.36942		CS20	4.15842	4.16928	4.11415	4.10594	64.3194	0.00767695	60.95	0.00580074	62.6347	-0.0538015
CS21	79.996	82.5309	79.2	77.5	81.2635	1.79245	78.35	1.20208	79.8067	-2.91348		CS21	4.38198	4.41317	4.37198	4.35028	81.2635	0.0220591	78.35	0.0153431	79.8067	-0.036448
CS22	30.6994	30.4794	31.5	29.4	30.5894	0.15556	30.45	1.48492	30.5197	-0.139362		CS22	3.42424	3.41705	3.44999	3.38099	30.5894	0.00508545	30.45	0.0487853	30.5197	-0.00515471
CS23	41.7936	42.3148	30.3	33	42.0542	0.368598	31.65	1.90919	36.8521	-10.4042		CS23	3.73274	3.74514	3.41115	3.49651	42.0542	0.00876496	31.65	0.0603585	36.8521	-0.285112
CS24	28.9265	29.1303	28.7	27.1	29.0284	0.144107	27.9	1.13137	28.4642	-1.12843		CS24	3.36476	3.37178	3.3569	3.29953	29.0284	0.00496436	27.9	0.040562	28.4642	-0.040054
CS25	74.6466	75.0712	66.3	68.2	74.8589	0.30021	67.25	1.3435	71.0545	-7.60891		CS25	4.31277	4.31844	4.19419	4.22244	74.8589	0.00401036	67.25	0.0199791	71.0545	-0.107284
CS26	30.7282	29.357	29.8	29.5	30.0426	0.969524	29.65	0.212132	29.8463	-0.392606		CS26	3.42518	3.37953	3.39451	3.38439	30.0426	0.0322772	29.65	0.0071546	29.8463	-0.0129068
CS27	84.9964	84.3249	87	90.3	84.6606	0.474804	88.65	2.33345	86.6553	3.98936		CS27	4.44261	4.43468	4.46591	4.50314	84.6606	0.00560835	88.65	0.0263251	86.6553	0.0458798
CS28	52.8921	52.3222	56.4	56.2	52.6072	0.402967	56.3	0.141421	54.4536	3.69282		CS28	3.96825	3.95742	4.03247	4.02892	52.6072	0.00766	56.3	0.00251193	54.4536	0.067855
CS29	50.5472	50.3892	48.3	52.4	50.4682	0.1117	50.35	2.89914	50.4091	-0.118198		CS29	3.92291	3.91978	3.87743	3.95891	50.4682	0.00221327	50.35	0.0576115	50.4091	-0.00317309
CS30	61.1727	61.6827	69.5	69.8	61.4277	0.360659	69.65	0.212132	65.5389	8.22228		CS30	4.1137	4.122	4.24133	4.24563	61.4277	0.00587131	69.65	0.00304569	65.5389	0.125628
CS31	83.5626	75.1616	51.7	52.3	79.3621	5.94044	52	0.424264	65.681	-27.3621		CS31	4.4256	4.31964	3.94546	3.957	79.3621	0.0749224	52	0.00815901	65.681	-0.421391
CS32	22.5288	20.1202	22.9	20.3	21.3245	1.7031	21.6	1.83848	21.4623	0.27549		CS32	3.11479	3.00173	3.13114	3.01062	21.3245	0.0799507	21.6	0.0852177	21.4623	0.0126189
CS33	62.5626	63.6108	56.1	62.3	63.0867	0.741175	59.2	4.38406	61.1434	-3.88673		CS33	4.13617	4.15278	4.02714	4.13196	63.0867	0.0117488	59.2	0.0741229	61.1434	-0.0649274
CS34	97.2843	97.6714	61.7	61	97.4778	0.27369	61.35	0.494975	79.4139	-36.1278		CS34	4.57764	4.58161	4.12228	4.11087	97.4778	0.00280772	61.35	0.00806814	79.4139	-0.463044
CS35	41.636	40.5877	40.6	41.1	41.1119	0.741259	40.85	0.353553	40.9809	-0.261885		CS35	3.72897	3.70347	3.70377	3.71601	41.1119	0.0180313	40.85	0.00865503	40.9809	-0.00632787
CS36	68.2412	66.6946	73.9	69.4	67.4679	1.09366	71.65	3.18198	69.5589	4.18211		CS36	4.22305	4.20012	4.30271	4.23989	67.4679	0.0162108	71.65	0.0444247	69.5589	0.0597138
CS37	100.045	99.263	130	137	99.6539	0.552906	133.5	4.94975	116.577	33.8461		CS37	4.60562	4.59777	4.86753	4.91998	99.6539	0.00554829	133.5	0.0370853	116.577	0.292062
CS38	129.094	129.559	137	132	129.327	0.329059	134.5	3.53553	131.913	5.17333		CS38	4.86054	4.86414	4.91998	4.8828	129.327	0.00254441	134.5	0.0262895	131.913	0.0390515
CS39	112.112	111.727	64.8	64.9	111.92	0.272592	64.85	0.0707107	88.3849	-47.0697		CS39	4.7195	4.71606	4.17131	4.17285	111.92	0.00243561	64.85	0.00109037	88.3849	-0.545704
CS40	59.7867	57.4238	52.8	54.5	58.6052	1.67087	53.65	1.20208	56.1276	-4.95523		CS40	4.09078	4.05046	3.96651	3.9982	58.6052	0.0285144	53.65	0.0224079	56.1276	-0.0882648
CS41	65.039	66.0944	61.8	64.8	65.5667	0.746252	63.3	2.12132	64.4333	-2.26668		CS41	4.17499	4.19108	4.1239	4.17131	65.5667	0.0113818	63.3	0.0335184	64.4333	-0.0354308
CS42	50.4393	50.6325	44.6	46.8	50.5359	0.136645	45.7	1.55563	48.1179	-4.83588		CS42	3.92077	3.92459	3.79773	3.84588	50.5359	0.00270392	45.7	0.0340467	48.1179	-0.100873
CS43	45.6177	46.0787	44.4	41.4	45.8482	0.325991	42.9	2.12132	44.3741	-2.94819		CS43	3.8203	3.83035	3.79324	3.72328	45.8482	0.00711029	42.9	0.0494682	44.3741	-0.0670628
CS44	142.928	143.765	151	153	143.346	0.591715	152	1.41421	147.673	8.65363		CS44	4.96234	4.96818	5.01728	5.03044	143.346	0.00412788	152	0.00930417	147.673	0.0585992
CS45	58.2805	57.4995	57.7	57.5	57.89	0.552252	57.6	0.141421	57.745	-0.289992		CS45	4.06527	4.05178	4.05526	4.05178	57.89	0.00953982	57.6	0.00245523	57.745	-0.0050007
CS46	61.658	58.8636	61.8	62.1	60.2608	1.97593	61.95	0.212132	61.1054	1.68922		CS46	4.1216	4.07522	4.1239	4.12875	60.2608	0.0327955	61.95	0.00342425	61.1054	0.0279121
CS47	133.132	136.053	163	156	134.592	2.06544	159.5	4.94975	147.046	24.9077		CS47	4.89134	4.91304	5.09375	5.04986	134.592	0.0153465	159.5	0.0310379	147.046	0.169612
CS48	38.4825	37.9379	38.1	40.2	38.2102	0.385029	39.15	1.48492	38.6801	0.939802		CS48	3.6502	3.63595	3.64021	3.69387	38.2102	0.0100768	39.15	0.0379382	38.6801	0.0239636
CS49	137.276	139.496	119	125	138.386	1.56931	122	4.24264	130.193	-16.3858		CS49	4.92199	4.93803	4.77912	4.82831	138.386	0.0113404	122	0.0347828	130.193	-0.126295
CS50	119.715	121.123	120	113	120.419	0.995674	116.5	4.94975	118.459	-3.91879		CS50	4.78511	4.79681	4.78749	4.72739	120.419	0.00826852	116.5	0.0424999	118.459	-0.0335187
					Number (n)	50	Number (n)	50									Number (n)	50	Number (n)	50
					sx	1.74738	sy	2.15944									sx	0.0263788	sy	0.0318513
																	Compare with diff x axis

## Sheet: CS_Diff
Comparison of measurement procedures (MP)
Analyte:
MP x:
MP y:
Variable:	ln(Concentration)
Delete unnecessary rows
Sort columns A-G ascending by (x+y)/2 (Column F). Do not include columns H, I, J in the sort.									Sorted by RMP x not (x+y)/2
sd = SD of sample specific differences
Data from CS_Trans(2). Copy and paste special (values), Concentration or ln(Concentration)
	NIST RMP
	MP x		MP y		Mean conc	Bi =			Moving average
CS ID	Mean x	SD ln(x)	Mean y	SD ln(y)	(x+y)/2	ln(yi)-ln(xi)		SSD	of Bi (q=12)	sMSSD
CS09	16.4254	0.0170303	17.55	0.0362698	16.9173	0.0745343
CS32	21.3245	0.0799507	21.6	0.0852177	21.3955	0.0185979		0.00312889
CS24	29.0284	0.00496436	27.9	0.040562	28.372	-0.0335553		0.00271996
CS26	30.0426	0.0322772	29.65	0.0071546	29.773	-0.00814937		0.000645462
CS22	30.5894	0.00508545	30.45	0.0487853	30.5473	-0.00694957		1.43952e-06
CS17	33.9752	0.00901602	30.9	0.018308	32.4907	-0.0980766		0.00830414
CS48	38.2102	0.0100768	39.15	0.0379382	38.6019	0.0280592		0.0159103	-0.0402408	0.0812655
CS35	41.1119	0.0180313	40.85	0.00865503	40.9589	-0.00530939		0.00111346	-0.0546811	0.0830284
CS23	42.0542	0.00876496	31.65	0.0603585	36.7643	-0.280946		0.0759758	-0.0514508	0.0887572
CS18	43.5238	0.016418	39.05	0.0489104	41.1416	-0.102361		0.0318927	-0.0543945	0.0925901
CS43	45.8482	0.00711029	42.9	0.0494682	44.3836	-0.0674549		0.00121846	-0.0547262	0.0933769
CS29	50.4682	0.00221327	50.35	0.0576115	50.3625	-0.00127824		0.00437935	-0.0604603	0.0923353
CS42	50.5359	0.00270392	45.7	0.0340467	48.0643	-0.0987496		0.00950068	-0.0490857	0.0916252
CS28	52.6072	0.00766	56.3	0.00251193	54.7312	0.0573621		0.0243709	-0.040913	0.0932431
CS14	53.538	0.00718155	50.35	0.0351168	52.1385	-0.0688803		0.0159371	-0.0482967	0.0862655
CS45	57.89	0.00953982	57.6	0.00245523	57.9514	-0.0121298		0.00322061	-0.0304143	0.077631
CS40	58.6052	0.0285144	53.65	0.0224079	55.7578	-0.0757586		0.00404861	-0.0254332	0.0774395
CS46	60.2608	0.0327955	61.95	0.00342425	60.7827	0.0384185		0.0130364	-0.0222414	0.0761972
CS30	61.4277	0.00587131	69.65	0.00304569	65.5231	0.126132		0.0076936	-0.0178913	0.0752704
CS16	62.5218	0.0905303	56.55	0.0187572	59.38	-0.0939131		0.0484197	0.00683235	0.0744328
CS33	63.0867	0.0117488	59.2	0.0741229	61.1874	-0.0663584		0.000759263	-0.0062286	0.0939868
CS20	64.3194	0.00767695	60.95	0.00580074	62.2766	-0.0425883		0.000565018	-0.00975618	0.0932389
CS41	65.5667	0.0113818	63.3	0.0335184	64.2283	-0.0291532		0.000180502	-0.00184064	0.101101
CS36	67.4679	0.0162108	71.65	0.0444247	69.8588	0.0509237		0.0064123	0.00498607	0.0994796
CS07	72.9353	0.00464688	89.05	0.0134994	81.0528	0.197934		0.021612	-0.0326098	0.132372
CS15	74.1213	0.00367393	66.6	0	70.0795	-0.0993694		0.0883893	-0.0343302	0.165917
CS25	74.8589	0.00401036	67.25	0.0199791	71.2016	-0.111211		0.000140226	-0.0295071	0.168536
CS13	76.3047	0.0113628	83	0.00851946	79.7019	0.0828566		0.0376623	-0.0200288	0.169396
CS08	77.3506	0.00404428	78	0.0181319	77.7576	0.00616193		0.00588208	-0.00184098	0.171566
CS31	79.3621	0.0749224	52	0.00815901	65.3476	-0.412732		0.175472	0.00416219	0.173045
CS12	81.0906	0.0876769	90.2	0.0078394	85.761	0.105487		0.26855	0.00523478	0.170241
CS21	81.2635	0.0220591	78.35	0.0153431	79.7889	-0.0360362		0.0200287	-0.0493211	0.193082
CS27	84.6606	0.00560835	88.65	0.0263251	86.5916	0.0473816		0.00695853	-0.0166914	0.250537
CS06	88.3451	0.00776945	104.5	0.00676662	96.0819	0.175665		0.0164568	-0.012384	0.258224
CS10	89.165	0.0201123	93.3	0.00606312	91.3481	0.0428849		0.0176307	-0.0163838	0.25849
CS11	89.2888	0.0015513	95.5	0.00444257	92.5507	0.0637947		0.00043722	-0.0621803	0.272104
CS34	97.4778	0.00280772	61.35	0.00806814	79.1074	-0.456737		0.270953	-0.0304393	0.27153
CS37	99.6539	0.00554829	133.5	0.0370853	116.57	0.292187		0.560887	-0.0359151	0.27028
CS05	107.548	0.00815576	101	0.0280079	104.088	-0.059522		0.123699	-0.0299112	0.269696
CS04	111.744	0.0115638	116.5	0.0182098	114.503	0.0348597		0.00890791	-0.0204128	0.269633
CS39	111.92	0.00243561	64.85	0.00109037	88.2559	-0.543397		0.334381	-0.0836149	0.31156
CS50	120.419	0.00826852	116.5	0.0424999	118.359	-0.0318394		0.261691	-0.0978469	0.326273
CS19	125.412	0.0021074	130.5	0.0270955	127.944	0.039777		0.0051289	-0.0979959	0.309479
CS38	129.327	0.00254441	134.5	0.0262895	132.112	0.0360109		1.41835e-05	-0.107446	0.297399
CS47	134.592	0.0153465	159.5	0.0310379	147.602	0.161362		0.0157129
CS03	137.5	0.00104407	76.15	0.0325057	106.249	-0.58276		0.553717
CS49	138.386	0.0113404	122	0.0347828	130.303	-0.127899		0.206898
CS44	143.346	0.00412788	152	0.00930417	147.43	0.0620063		0.036064
CS02	144.758	0.00138152	82.05	0.0284432	113.563	-0.570132		0.399599
CS01	148.922	0.000537384	89.05	0.0214412	118.696	-0.510432		0.00356407
					Number (n)	50
				Mean of Bias (y-x)	BCS	-0.0578257
				Pooled SD from replicates for method y	sx	0.0263788		df	100
				Pooled SD from replicates for method x	sy	0.0318513		df	100
				Contribution to differences from sx and sy	sE	0.0238771
				SD of B	sB	0.195006			Critical values for Q and F
				SD of B calculated from sequential differences	sMSSD	0.194828			0.05	0.01
				Test of trend	Q=(sMSSD/sB)2	0.998169		Sign if <	0.772017	0.677636
				Test of sd=0	F=(sMSSD/sE)2	66.5792		Sign if >	1.61635	1.96515
				SD for sample specific effects based on sMSSD	sd	0.193359
				SD for sample specific effects based on sB (no trend)	sd	0.193539

## Sheet: RM_ANOVA
ANOVA of RM results
Analyte:
MP x:
MP y:
Variable:	ln(concentration)
The analysis is perfomed for Concentration or ln(Concentration) depending on the conclusion from CS_Trans.
Copy and paste special (values) data from Raw_data.
Reference material (RM)
		MP x		MP y			MP x						MP y
RM ID	Position	Rep 1	Rep 2	Rep 1	Rep 2		Mean	SD					Mean	SD
SRM 2969	1	3.54125	3.55666	3.38439	3.40784		3.54896	0.0108982	MeanTot	3.54647			3.39612	0.0165828	MeanTot	3.45111
SRM 2969	2	3.53864	3.5522	3.46886	3.43721		3.54542	0.00959011	sPos-mean	0.00760943			3.45303	0.0223787	sPos-mean	0.0511013
SRM 2969	3	3.5457	3.55823	3.41773	3.41444		3.55197	0.00885859	F	1.96743			3.41608	0.00232219	F	3.68248
SRM 2969	4	3.55383	3.55065	3.40784	3.51453		3.55224	0.00224951	sPos	0.00533595			3.46118	0.0754371	sPos	0.0436144
SRM 2969	5	3.53366	3.53392	3.51155	3.54674		3.53379	0.00018579	se	0.00767216			3.52914	0.0248861	se	0.0376597
SRM 2970	1	4.40093	4.39544	3.94739	3.91002		4.39819	0.00388763	MeanTot	4.39369			3.92871	0.026424	MeanTot	3.97513
SRM 2970	2	4.39387	4.394	3.96651	4.01458		4.39394	9.60761e-05	sPos-mean	0.00335911			3.99055	0.0339895	sPos-mean	0.0380566
SRM 2970	3	4.39022	4.3872	4.00186	4.01096		4.38871	0.00213353	F	0.392938			4.00641	0.00643414	F	1.71803
SRM 2970	4	4.40296	4.38491	3.98713	4.03247		4.39393	0.0127605	sPos	0			4.0098	0.0320593	sPos	0.0297708
SRM 2970	5	4.38647	4.40093	3.88773	3.99268		4.3937	0.0102301	se	0.00757839			3.94021	0.0742113	se	0.041061
SRM 1949NP	1	4.1644	4.12742	4.10429	4.10923		4.14591	0.0261449	MeanTot	4.13909			4.10676	0.00349189	MeanTot	4.13749
SRM 1949NP	2	4.14185	4.13509	4.11251	4.1463		4.13847	0.0047812	sPos-mean	0.0065324			4.12941	0.0238949	sPos-mean	0.0200427
SRM 1949NP	3	4.13217	4.13361	4.16044	4.15261		4.13289	0.00102055	F	0.361908			4.15653	0.00553728	F	2.86878
SRM 1949NP				4.162	4.1239				sPos	0			4.14295	0.0269407	sPos	0.0161766		Note: When the value under the root sign is negative (F<1)
SRM 1949NP				4.15732	4.1463				se	0.0153564			4.15181	0.00778882	se	0.0167349		the result is presented as #NUM! in Excel.
SRM 1949T1	1	4.19639	4.23005	4.13357	4.10923		4.21322	0.0238049	MeanTot	4.21732			4.1214	0.0172054	MeanTot	4.15082		In such cases one usually sets sPos = 0
SRM 1949T1	2	4.21134	4.21537	4.09767	4.13996		4.21335	0.00284588	sPos-mean	0.00698492			4.11881	0.0298984	sPos-mean	0.0300601		(when variances are pooled the negative values should be used).
SRM 1949T1	3	4.21513	4.23564	4.14789	4.18205		4.22539	0.0145035	F	0.372851			4.16497	0.0241582	F	2.62176
SRM 1949T1				4.20767	4.16976				sPos	0			4.18872	0.0268079	sPos	0.0236422
SRM 1949T1				4.18205	4.13836				se	0.0161774			4.16021	0.0308926	se	0.0262548
SRM 1949T2	1	4.32572	4.30007	4.25277	4.29729		4.3129	0.0181374	MeanTot	4.32823			4.27503	0.0314759	MeanTot	4.30728
SRM 1949T2	2	4.34643	4.34221	4.31615	4.29046		4.34432	0.00298302	sPos-mean	0.0157234			4.30331	0.0181687	sPos-mean	0.0267301
SRM 1949T2	3	4.34111	4.31387	4.36818	4.32678		4.32749	0.0192653	F	2.09212			4.34748	0.0292764	F	2.6413
SRM 1949T2				4.28496	4.30676				sPos	0.0113602			4.29586	0.0154144	sPos	0.021071
SRM 1949T2				4.32678	4.30271				se	0.0153733			4.31475	0.0170168	se	0.0232599
SRM 1949T3	1	4.34665	4.31718	4.29046	4.22829		4.33191	0.0208343	MeanTot	4.32894			4.25938	0.0439586	MeanTot	4.24558
SRM 1949T3	2	4.31595	4.32007	4.22244	4.24133		4.31801	0.00291175	sPos-mean	0.00978418			4.23189	0.0133517	sPos-mean	0.0109508
SRM 1949T3	3	4.34517	4.32861	4.20618	4.30136		4.33689	0.0117065	F	0.991016			4.25377	0.0672987	F	0.104558		For the calcualtion of F, k=3 for triplicates replaced with k=2 for duplicates
SRM 1949T3				4.25703	4.22683				sPos	0			4.24193	0.0213521	sPos	0
SRM 1949T3				4.28772	4.19419				se	0.0138995			4.24095	0.0661329	se	0.0478941
									5 positions changed to 3 for SRM 1949
							Summary	ln(concentration)										Difference	From Raw_data
								MP x					MP y					ln(conc)	Mean conc
							RM ID	MeanTot	sPos-mean(x)	F	sPos	se	MeanTot	sPos-mean(y)	F	sPos	se	BRM (y-x)	of RMP
							SRM 2969	3.54647	0.00760943	1.96743	0.00533595	0.00767216	3.45111	0.0511013	3.68248	0.0436144	0.0376597	-0.0953623	34.6921
							SRM 2970	4.39369	0.00335911	0.392938	0	0.00757839	3.97513	0.0380566	1.71803	0.0297708	0.041061	-0.418559	80.9403
							SRM 1949NP	4.13909	0.0065324	0.361908	0	0.0153564	4.13749	0.0200427	2.86878	0.0161766	0.0167349	-0.00159709	62.7503
							SRM 1949T1	4.21732	0.00698492	0.372851	0	0.0161774	4.15082	0.0300601	2.62176	0.0236422	0.0262548	-0.0665002	67.857
							SRM 1949T2	4.32823	0.0157234	2.09212	0.0113602	0.0153733	4.30728	0.0267301	2.6413	0.021071	0.0232599	-0.0209492	75.821
							SRM 1949T3	4.32894	0.00978418	0.991016	0	0.0138995	4.24558	0.0109508	0.104558	0	0.0478941	-0.0833552	75.8698
							Pooled var		8.39337e-05		2.59695e-05	0.000173893		0.00103323		0.000649426	0.00115142
							Pooled SD		0.00916153		0.00509603	0.0131868		0.0321439		0.0254838	0.0339325
											0.05	0.01
										FCrit	5.19217	11.3919	changed to reflect duplicates rather than triplicates and 5 positions FINV(4,5)
											0.05	0.01	For SRM 1949 only 3 postions rather than 5 FINV(2,5)
										FCrit	9.55209	30.8165
											This was changed to FINV(2,3): 3 positions-1, 2 replicates-1*3 postions
											No F ratios were above the critial F values

## Sheet: Error_comp
		Summary of error components
		Analyte:
		MP x:
		MP y:
		Variable:	ln(concentration)
		Concentration interval (mean of both measurement procedures):
		Lower limit	16.9173					This will change because of sorting by RMP x
		Upper limit	113.563
Explanation of terms
	From Sheet		MP x	MP y	Difference
SD for random error from triplicate measurements of CSs	CS_Diff	se(CS)	0.0263788	0.0318513
Average bias between methods y and x	CS_Diff	Bias y vs x			-0.0578257
SD for sample specific differences	CS_Diff	sd			0.193359
SD for random error from triplicate measurements of RMs	RM_ANOVA	se(RM)	0.0131868	0.0339325
SD for random error from position effects for RMs	RM_ANOVA	sPos(RM)	0.00509603	0.0254838
SD for sample specific differences corrected for position effects *		sd(corr)			0.191605
		sd includes possible position effects.
		sd(corr) is corrected for position effects estimated from the RMs
		sd(corr) is preferred as we usually don't want to include the position effects in the sample specifc differences.
	F-test of the hypothesis that se is the same for CSs and RMs
			MP x	MP y
		F	0.249902	1.13495
			0.05	0.01
		FCrit	1.79627	2.16444	For 8 RMs and 50 CSs.
			0.05	0.01
		FCrit	1.86594	2.27169	For 6 RMs and 50 CSs.

## Sheet: CS&RM_Diff
Difference plot for both CSs and RMs
MP x:
MP y
Variable:	ln(concetration)
CS values from CS_Diff and RM values from RM_ANOVA
Differences y-x: B
	Conc	B=ln(y)-ln(x)
ID	RMP x	CS	RM
SRM 2969	34.6921		-0.0953623
SRM 2970	80.9403		-0.418559
SRM 1949NP	62.7503		-0.00159709
SRM 1949T1	67.857		-0.0665002																Errror bars on RM are Udrm; column M from Sheet commutability
SRM 1949T2	75.821		-0.0209492
SRM 1949T3	75.8698		-0.0833552
CS09	16.4254	0.0745343
CS32	21.3245	0.0185979
CS24	29.0284	-0.0335553
CS26	30.0426	-0.00814937
CS22	30.5894	-0.00694957
CS17	33.9752	-0.0980766
CS48	42.0542	-0.280946
CS35	38.2102	0.0280592
CS23	41.1119	-0.00530939
CS18	43.5238	-0.102361
CS43	45.8482	-0.0674549
CS29	50.5359	-0.0987496													BCS line
CS42	50.4682	-0.00127824													1	-0.0578
CS28	53.538	-0.0688803													1000	-0.0578
CS14	52.6072	0.0573621
CS40	58.6052	-0.0757586													C line
CS45	57.89	-0.0121298													1	-0.1458	0.0302
CS46	62.5218	-0.0939131													1000	-0.1458	0.0302
CS30	60.2608	0.0384185
CS16	63.0867	-0.0663584
CS33	64.3194	-0.0425883
CS20	65.5667	-0.0291532
CS41	79.3621	-0.412732
CS36	61.4277	0.126132
CS07	67.4679	0.0509237
CS15	74.1213	-0.0993694
CS25	74.8589	-0.111211
CS13	77.3506	0.00616193
CS08	97.4778	-0.456737
CS31	76.3047	0.0828566
CS21	81.2635	-0.0360362
CS12	72.9353	0.197934
CS27	81.0906	0.105487
CS06	84.6606	0.0473816
CS10	111.92	-0.543397
CS11	89.165	0.0428849
CS34	89.2888	0.0637947
CS37	88.3451	0.175665
CS05	107.548	-0.059522
CS39	137.5	-0.58276
CS04	144.758	-0.570132
CS50	111.744	0.0348597
CS19	99.6539	0.292187
CS38	120.419	-0.0318394
CS47	148.922	-0.510432
CS03	125.412	0.039777
CS49	138.386	-0.127899
CS44	129.327	0.0360109
CS02	143.346	0.0620063
CS01	134.592	0.161362

## Sheet: Commutability 8.8%
Commutability of RM
Analyte:						Notes to modifications: The 5 in eq in F12 is the number of positions of the RMs; changed to 3 for SRM 1949
MP x:						The variance of x is divided by 3 but the variance of y is still divided by 5
MP y:
Variable:	ln(concentration)
Commutability criterion
C =	0.088														C= Commutable
												Cov. factor=	1.9		NC= Non-commutable
RM						CS				Commutability					I= Inconclusive
	Conc	BRM=	Pooled	Pooled			BCS or	sB or	u(BCS) or				Uncertainty limits for DRM
ID	RMP x	ln(y)-ln(x)	sPos-mean(x)	sPos-mean(y)	u(BRM)	n	Moving average	sMSSD	u(Moving average)	dRM	u(dRM)	U(dRM)	Lower limit	Higher limit	Commutable?	u(BCS)/u(BRM)
SRM 2969	34.6921	-0.0953623	0.00916153	0.0321439	0.0149477	50	-0.0578257	0.195006	0.0275781	-0.0375366	0.0313685	0.0596002	-0.0971368	0.0220635	I	1.84497
SRM 2970	80.9403	-0.418559	0.00916153	0.0321439	0.0149477	50	-0.0578257	0.195006	0.0275781	-0.360733	0.0313685	0.0596002	-0.420334	-0.301133	NC	1.84497
SRM 1949NP	62.7503	-0.00159709	0.00916153	0.0321439	0.0192974	50	-0.0578257	0.195006	0.0275781	0.0562286	0.0336592	0.0639524	-0.00772381	0.120181	I	1.42911
SRM 1949T1	67.857	-0.0665002	0.00916153	0.0321439	0.0192974	50	-0.0578257	0.195006	0.0275781	-0.00867448	0.0336592	0.0639524	-0.0726269	0.0552779	C	1.42911
SRM 1949T2	75.821	-0.0209492	0.00916153	0.0321439	0.0192974	50	-0.0578257	0.195006	0.0275781	0.0368765	0.0336592	0.0639524	-0.0270759	0.100829	I	1.42911
SRM 1949T3	75.8698	-0.0833552	0.00916153	0.0321439	0.0192974	50	-0.0578257	0.195006	0.0275781	-0.0255295	0.0336592	0.0639524	-0.0894819	0.0384228	I	1.42911
													C line	lower	upper
													1	-0.088	0.088
													1000	-0.088	0.088

## Sheet: Table Q
Percentiles in the distribution of Q for test of trends
Q=(sMSSD/sB)2
n=number of observations (CS)
Approximate values for p > 20
	Probability in % for Q <
n	0.1	1	5
4	0.295	0.313	0.39
5	0.208	0.269	0.41
6	0.182	0.281	0.445
7	0.185	0.307	0.468
8	0.202	0.331	0.491
9	0.221	0.354	0.512
10	0.241	0.376	0.531
11	0.26	0.396	0.548
12	0.278	0.414	0.564
13	0.295	0.431	0.578
14	0.311	0.447	0.591
15	0.327	0.461	0.603
16	0.341	0.475	0.614
17	0.355	0.487	0.624
18	0.368	0.499	0.633
19	0.381	0.51	0.642
20	0.393	0.52	0.65
21	0.393	0.52	0.658165	Approximate values are lower than the exact values and are replaced by the values for n=20.
22	0.393	0.526684	0.66526	Approximate values are lower than the exact values and are replaced by the values for n=20.
23	0.393	0.536123	0.671936	Approximate values are lower than the exact values and are replaced by the values for n=20.
24	0.395584	0.545025	0.678232
25	0.40676	0.553438	0.684182
26	0.417344	0.561405	0.689816
27	0.427385	0.568964	0.695161
28	0.436928	0.576147	0.700241
29	0.446012	0.582985	0.705077
30	0.454672	0.589504	0.709688
31	0.462941	0.595729	0.71409
32	0.470847	0.60168	0.718299
33	0.478415	0.607377	0.722328
34	0.485669	0.612837	0.72619
35	0.49263	0.618077	0.729895
36	0.499317	0.62311	0.733455
37	0.505747	0.627951	0.736878
38	0.511936	0.63261	0.740173
39	0.5179	0.637098	0.743348
40	0.52365	0.641427	0.746409
41	0.5292	0.645605	0.749364
42	0.534561	0.649641	0.752218
43	0.539744	0.653542	0.754977
44	0.544758	0.657316	0.757646
45	0.549611	0.66097	0.76023
46	0.554313	0.664509	0.762733
47	0.558871	0.66794	0.76516
48	0.563293	0.671268	0.767513
49	0.567584	0.674498	0.769798
50	0.571751	0.677636	0.772017
51	0.575801	0.680684	0.774172
52	0.579738	0.683647	0.776268
53	0.583567	0.68653	0.778307
54	0.587294	0.689335	0.780291
55	0.590923	0.692067	0.782223
56	0.594457	0.694727	0.784104
57	0.597902	0.69732	0.785938
58	0.601261	0.699849	0.787726
59	0.604537	0.702315	0.78947
60	0.607733	0.704721	0.791172
